# Supplementary material for: MicroRNA-mRNA Regulatory Networking Fine-Tunes Polyunsaturated Fatty Acid Synthesis and Metabolism in the Inner Mongolia Cashmere Goat
Source: Front Genet. 2021 Jun 2;12:649015. doi: 10.3389/fgene.2021.649015 (PMC8206643; doi:10.3389/fgene.2021.649015)
Supplement: Supplementary Table 1 — Fatty acid content of cashmere goat muscle. [file Table_1.xlsx]

## Sheet: Sheet1
Table s1 Fatty acid composition of cashmere goat muscle（unit：g/100g）
Fatty acids	Abbreviations	Biceps femoris	Longissimus dorsi
Methyl hexanoate	C6：0	0.0169±0.0027	0.0154±0.0014
Methyl octanoate	C8：0	0.0181±0.0025	0.0165±0.0014
Methyl decanoate	C10：0	0.0324±0.0029	0.0277±0.0024
Methyl undecanoate	C11：0	0.0085±0.0014	0.0078±0.0007
Methyl laurate	C12：0	0.0257±0.0027	0.0223±0.0021
Methyl tridecanoate	C13：0	0.0095±0.0013	0.0089±0.0007
Methyl myristate	C14:0	0.2812±0.1181	0.2169±0.0196
Methyl pentadecanoate	C15:0	0.0693±0.0287	0.0654±0.0056
Methyl palmitate	C16:0	3.0455±0.8545	2.2742±0.1985
Methyl heptadecanoate	C17:0	0.3767±0.1251	0.3692±0.0322
Methyl stearate	C18:0	3.5612±0.82	2.9202±0.2571
Methyl Arachidate	C20:0	0.04±0.0056	0.0315±0.0029
Methyl heneicosanoate	C21:0	0.0094±0.0012	0.0082±0.0009
Methyl behenate	C22:0	0.022±0.0014	0.0186±0.0017
Methyl tricosanoate	C23:0	0.0098±0.0011	0.0084±0.0007
Methyl lignocerate	C24:0	0.019±0.0021	0.0167±0.0016
Myristoleic Acid Methyl Ester	C14:1	0.0274±0.0094	0.0246±0.0023
cis-10-Pentadecenoic acid methyl ester	C15:1	0.0309±0.0013a	0.0211±0.0028b
Methyl Palmitoleate	C16:1	0.1081±0.0349	0.1341±0.0119
cis-10-Heptadecenoic acid methyl ester	C17:1	0.1357±0.0526	0.1198±0.0093
Methyl cis-11-eicosenoate	C20:1	0.0507±0.0154	0.0402±0.0036
Methyl Erucate	C22:1	0.1718±0.0157a	0.1013±0.0087b
Methyl Nervonate	C24:1	0.0167±0.0025	0.0124±0.001
trans-9-Elaidic acid methyl ester	C18:1T9	3.0086±0.973	4.8806±0.4244
cis-9-Oleic acid methyl ester	C18:1C9	6.3947±1.7418	4.7689±0.4143
Linolelaidic acid methyl ester	C18:2T9	0.0176±0.0095	0.0098±0.0009
Methyl Linoleate	C18:2C9	1.3067±0.1809a	0.8482±0.0746b
cis-11,14-Eicosadienoic acid methyl ester	C20:2	0.0145±0.0011	0.0118±0.0014
cis-13-16-Docosadienoic acid methyl ester	C22:2	0.0375±0.001a	0.0189±0.0015b
gamma-Linolenic acid methyl ester	C18:3n6	0.0172±0.0019a	0.0128±0.0012b
Methyl linolenate	C18:3N3	0.1452±0.0426	0.106±0.0092
cis-11,14,17-Eicosatrienoic acid methyl ester (ALA)	C20:3N3	0.0507±0.0039a	0.0281±0.0029b
Methyl cis-5,8,11,14-Eicosatetraenoic	C20:4	0.4934±0.0506a	0.2823±0.0249b
All cis-4,7,10,13,16,19-Docosahexaenoate (DHA)	C22:6	0.0585±0.0102	0.0513±0.005
notes：Different letters a, b and c of peer data indicated significant differences (P<0.05)，The difference was not significant with no letter or the same letter (P > 0.05).
