# Supplementary material for: MicroRNA-mRNA Regulatory Networking Fine-Tunes Polyunsaturated Fatty Acid Synthesis and Metabolism in the Inner Mongolia Cashmere Goat
Source: Front Genet. 2021 Jun 2;12:649015. doi: 10.3389/fgene.2021.649015 (PMC8206643; doi:10.3389/fgene.2021.649015)
Supplement: Supplementary Table 2 — Fatty acid classification. [file Table_2.xlsx]

## Sheet: Sheet1
Table s2 Fatty acid classification （unit：g/100g）
Iterms	Longissimus dorsi	Biceps femoris
Total content	18.5±1.5291	21.6311±3.0169
Saturated Fatty Acids（SFA）	6.0279±0.5293	7.5454±1.8668
Monounsaturated fatty acid（MUFA）	10.1029±0.8782	9.9446±1.0742
Polyunsaturated fatty acids（PUFA）	1.3692±0.1217b	2.1411±0.2592a
Unsaturated fatty acids（UFA）	11.4721±0.9999	12.0858±1.1913
Medium chain fatty acids	0.0897±0.0079	0.1016±0.0071
Long-chain fatty acids	17.4103±1.5212	19.5295±3.0161
n-3	0.1854±0.0172	0.2544±0.0491
n-6	1.1433±0.1007b	1.8173±0.221a
n-6/n-3	6.1705±0.0314	7.2716±0.689
notes：Different letters a, b and c of peer data indicated significant differences (P<0.05)，The difference was not significant with no letter or the same letter (P > 0.05).
