# Supplementary material for: MicroRNA-mRNA Regulatory Networking Fine-Tunes Polyunsaturated Fatty Acid Synthesis and Metabolism in the Inner Mongolia Cashmere Goat
Source: Front Genet. 2021 Jun 2;12:649015. doi: 10.3389/fgene.2021.649015 (PMC8206643; doi:10.3389/fgene.2021.649015)
Supplement: Supplementary Table 3 — Overview of the data for RNA sequencing. [file Table_3.xlsx]

## Sheet: Sheet1
Table s3 Overview of the data for mRNA sequencing
Sample	WBM-1	WBM-2	WBM-3	WLM-1	WLM-2	WLM-3
Total reads	92299076	87796620	80498876	87664886	90311958	90183914
Mapped reads	74044993	73026393	64380894	71723539	74930579	73123342
Mapped ratio,%	83.75	86.97	84.34	85.21	86.11	84.03
Uniq mapped reads	72702590	71558289	63224585	70273362	73237699	71680026
Uniq mapped ratio,%	82.23	85.22	82.83	83.49	84.17	82.37
GC content,%	46	46.5	46	46	47	46
%≥Q30	96.82	97.54	95.41	96.04	96.16	95.55
Exp gene	20155	20427	20305	20646	20743	19979
