# Supplementary material for: MicroRNA-mRNA Regulatory Networking Fine-Tunes Polyunsaturated Fatty Acid Synthesis and Metabolism in the Inner Mongolia Cashmere Goat
Source: Front Genet. 2021 Jun 2;12:649015. doi: 10.3389/fgene.2021.649015 (PMC8206643; doi:10.3389/fgene.2021.649015)
Supplement: Supplementary Table 4 — Overview of the data for small RNA sequencing. [file Table_4.xlsx]

## Sheet: Sheet1
Table s4 Overview of the data for small RNA sequencing
Sample	WBM-1	WBM-2	WBM-3	WLM-1	WLM-2	WLM-3
Total reads	12569663	11293536	10178815	9691068	13082244	10540992
valid-reads	4847514	2487217	2168435	3425880	5574476	3807362
uniq reads	153210	188033	281692	184388	182230	151730
known_miRNA number	448	414	405	395	486	406
novel_miRNA number	33	30	28	28	32	30
