# Supplementary material for: MicroRNA-mRNA Regulatory Networking Fine-Tunes Polyunsaturated Fatty Acid Synthesis and Metabolism in the Inner Mongolia Cashmere Goat
Source: Front Genet. 2021 Jun 2;12:649015. doi: 10.3389/fgene.2021.649015 (PMC8206643; doi:10.3389/fgene.2021.649015)
Supplement: Supplementary Table 5 — Differentially regulated mRNAs. [file Table_5.xlsx]

## Sheet: Sheet1
Table s5 Differentially regulated mRNAs of WBM vs WLM
transcript_id	FPKM.WBM_1	FPKM.WBM_2	FPKM.WBM_3	FPKM.WLM_1	FPKM.WLM_2	FPKM.WLM_3	fc	significant	gene_name
XR_001917728.1	12.3644	126.48	20.0088	135.456	945.47	69.4463	0.019357	down	LOC102180517
XM_018059995.1;XM_018059996.1	0.0750211	0.35176	0.10176	17.7833	22.9448	13.5017	0.0446202	down	MYBPH
XM_018054662.1	0.542864	0.374127	0.599047	33.4871	30.947	29.5984	0.0472793	down	PADI2
XM_018056531.1;XM_005675149.3;NM_001287573.1	3.18054	1.9296	1.7775	2.01288	46.7774	0.466904	0.0567184	down	ADIPOQ
XM_005695487.3	50.2417	79.5666	69.8579	528.012	739.463	80.5752	0.061344	down	PGAM2
XM_005693951.3	0	0	0	0	10.3379	0	0.0784059	down	HEXIM1
XM_005689579.3	0	0	0	0	9.10299	0	0.088483	down	KCNJ11
XM_018050324.1	0.254666	0.0414683	0.0957329	0.0750304	10.1095	0.233173	0.0956057	down	EGR1
XM_018060841.1	3.96828	1.19141	5.15089	90.4908	41.6883	125.292	0.11926	down	IGFN1
XM_018049104.1;XM_005680666.3;XM_013964098.2	0.626708	0.0446954	0.579808	0.839599	10.3381	0.67811	0.11953	down	PVALB
XM_018064893.1;XM_018064894.1;XM_018064895.1	2.71484	5.26636	2.74418	3.1966	22.0674	1.94468	0.153213	down	COL1A1
XM_018044870.1	0	0	0	0	4.69998	0	0.161245	down	CLDN5
XM_005677634.3;XM_018046061.1	0.473034	0.938499	0.866912	2.59734	7.89057	1.15035	0.165655	down	MLLT11
XM_018052870.1;XM_018052867.1;XM_018052868.1	0.28503	0.829626	0.665831	1.22168	6.61376	0.412164	0.171031	down	COL12A1
XM_018045984.1	0.800776	0.212542	0.596327	0.806739	7.34901	0.290483	0.171734	down	PHGDH
XM_005677502.3	1.63472	4.52313	3.86943	2.46249	15.9891	1.11461	0.183418	down	S100A4
XM_005698882.3	0	0	0	0	4.00628	0	0.184747	down	C27H8orf4
XM_005678936.3	3.57244	9.4269	4.86064	3.84496	26.1101	3.08483	0.187144	down	COL1A2
XM_018053725.1	1.76247	2.57144	3.77595	2.18353	15.5846	2.45106	0.193994	down	TMED7
XM_018051452.1;XM_018051451.1	0	0.0364617	0.0140096	0	3.7992	0	0.19511	down	COMP
XM_018054308.1;XM_018054305.1;XM_018054306.1;XM_018054307.1;XM_005685687.3;XM_005685691.3;XM_018054309.1;XM_018054310.1;XM_018054302.1;XM_018054303.1;XM_018054304.1;XM_018054295.1;XM_018054298.1;XM_018054297.1;XM_018054301.1;XM_018054299.1;XM_018054300.1;XM_018054296.1	167.938	151.155	132.173	576.846	762.049	525.709	0.195958	down	TPM1
XM_018050372.1	0.231769	0.853162	0.471439	5.27024	5.42158	4.23347	0.210955	down	C7H5orf24
XM_018050888.1	0	0	0	0	3.34531	0	0.214315	down	FEM1A
XM_005693317.3	0.749989	2.16396	1.27924	1.72518	8.35706	2.19007	0.21628	down	SERPINF1
XM_018063683.1	0.467491	0.473832	0.290165	0.852274	4.73216	0.331183	0.221198	down	SOCS3
XM_005675536.3	0.041272	0.420443	1.25535	6.312	5.33394	6.29385	0.223948	down	MSL2
XM_005692138.3;XM_005692139.3	3.55996	7.04284	6.22671	5.56667	21.7147	3.17768	0.224761	down	TPPP3
XM_018041889.1;XM_018041892.1;XM_018041893.1;XM_005698736.3	0.390488	1.40831	0.763822	0.865029	6.18388	2.3983	0.234335	down	SORBS2
XM_005677500.3	0.286714	1.46162	1.48772	2.7509	6.03051	3.08952	0.247595	down	S100A2
XM_005675869.3	6.11781	14.1209	8.05604	5.22107	31.1252	5.35159	0.25058	down	COL3A1
102183742	0	0	0	0	2.70903	0	0.253014	down	LOC102183742
XM_005675469.3	0	0.006727	0	2.42398	2.84429	1.97565	0.253509	down	ZIC1
XM_018045255.1	2.24198	7.70439	2.90877	2.89068	13.5506	2.30444	0.253938	down	LOC102188588
XM_005676508.3;XM_018059785.1;XM_018059810.1;XM_018059789.1;XM_018059841.1;XM_018059793.1;XM_018059825.1;XM_018059801.1;XM_018059817.1;XM_018059832.1;XM_018059847.1	2.82274	8.4972	4.02375	3.75319	15.7041	2.28772	0.257641	down	FN1
XM_018040099.1	0	1.02498	0.605947	0.024422	3.6031	0	0.2631	down	MYL10
XM_018053668.1	6.88411	7.10593	8.62505	6.2625	28.2862	5.62882	0.266079	down	THBS4
XM_005685176.3;XM_005685177.3	319.614	310.13	226.568	754.429	1045.15	746.271	0.26794	down	PKM
XM_018064661.1;XM_018064660.1	2.05931	3.37958	1.52711	1.99819	9.5811	1.90762	0.269368	down	LOC102181716
XM_018052682.1;XM_018052681.1;XM_018052679.1	0.081954	1.21891	0.083342	0.450602	3.04753	0.150328	0.275641	down	TNC
XM_005699329.3	0.267953	1.00434	0.424648	0.636126	3.70708	0.330338	0.277288	down	LOC102176495
XM_005690371.3	0.936487	0.515287	0.814443	0.444859	5.11057	0.461355	0.278616	down	FMOD
XM_018038899.1;XM_018038898.1	1.53073	5.03921	2.02835	2.21756	9.05759	1.55163	0.280253	down	LOC102189753
XM_018054472.1;XM_018054473.1;XM_018054474.1;XM_018054475.1	1.24527	3.28839	2.03675	3.11413	7.48681	1.02612	0.280981	down	THBS1
XM_005686262.3	84.5702	103.311	63.0176	79.7422	239.346	49.0681	0.294911	down	LOC102179291
XR_001917373.1	16.0747	10.0324	14.2114	39.2521	48.4445	36.9087	0.304199	down	LOC108634096
XM_018066449.1	23.8257	20.026	25.8576	24.4451	75.9587	25.3634	0.307106	down	TSPAN3
XM_013967250.2	2.43006	3.03536	3.21892	2.82725	10.6161	2.85407	0.307639	down	ZFP36L1
XM_005691815.3	1.04899	1.11132	0.693686	1.20235	4.83784	0.960365	0.310565	down	TERF2IP
XM_018038900.1	0.446957	1.49717	0.680444	0.777241	3.99267	0.648955	0.312378	down	LOC102170693
XM_005698585.3;XM_018041654.1	0.116479	0.67191	0.127287	0.186876	2.53	0.069404	0.316045	down	CPXM2
XM_018052013.1;XM_018052012.1;XM_018052014.1	0.42062	0.674053	0.606406	0.709787	3.42121	0.48352	0.320992	down	RANBP6
XM_013970016.2;XM_018060055.1	1.09126	0.954299	1.0183	1.1361	4.87833	0.810259	0.323007	down	ELK4
XM_018043831.1;XM_018043833.1	0.369881	0.826353	0.505096	0.534933	3.21715	0.380903	0.328719	down	MXRA5
XM_018047126.1;XM_018047127.1;XM_018047128.1	2.86591	2.61391	2.35052	7.12689	8.88432	3.28201	0.331955	down	KBTBD2
XM_005678591.2;XM_005678592.3	0.0638004	0.138016	0.010215	1.17102	1.7953	0.000224	0.33232	down	ZNF691
XM_005700117.2	0	0	0.031813	0	1.87374	0	0.334024	down	TNMD
XM_018040379.1	2.03682	4.77848	2.94809	3.38269	8.863	1.82123	0.334536	down	PCOLCE
XM_018041880.1;XM_018041878.1;XM_018041877.1;XM_018041879.1	8.74958	6.41086	9.33613	23.8219	28.6468	34.2577	0.335379	down	SMIM19
XM_018045256.1	0.506432	1.55919	0.630811	0.847913	3.55391	0.510844	0.343159	down	LOC102172711
106502709	0	0	0	0	1.77162	0	0.343404	down	LOC106502709
XM_018038443.1;XM_018038444.1	1.08462	0.993662	0.938704	3.48112	4.90871	4.49707	0.348115	down	GADL1
XM_005675409.3;XM_005675408.3	0.306244	1.34687	0.388563	0.542373	2.95143	0.398943	0.348744	down	KCNAB1
XM_018050053.1;XM_018050052.1;XM_005683395.3	0.817598	1.80389	0.559505	1.06512	3.87674	0.628996	0.351646	down	VCAN
XM_018058603.1	0.028745	0.013346	0.019151	0.100216	1.74871	0.049112	0.353507	down	COL22A1
XM_005693455.3;XM_005693454.3	467.211	387.582	492.356	935.37	1306.36	1110.24	0.357049	down	ENO3
XM_018044065.1	0.239244	1.21502	0.609488	0.973505	2.93916	0.923489	0.362296	down	CDR1
XM_005700601.3	106.234	113.347	111	191.845	302.071	238.31	0.366519	down	PGK1
XM_005689131.3	1.36319	4.57406	2.14425	2.2099	6.41667	1.41269	0.369132	down	NOV
XM_018055662.1;XM_018055660.1;XM_018055661.1	2.2299	2.80278	1.90917	5.73948	7.09337	3.61644	0.37056	down	ODC1
XM_018050029.1	0.065235	0.283828	0.039228	0.010212	1.78629	0	0.371424	down	MYH15
XM_005680968.3	2140.79	1775.97	1988.89	5143.84	5521.18	5711.52	0.372056	down	GAPDH
NM_001285623.1	0.888857	1.55583	1.4866	1.26051	4.8076	2.0094	0.372593	down	LOC100861279
XM_018045199.1	0.779849	1.76826	0.69393	1.18051	3.50504	0.397878	0.376625	down	BGN
XM_005693295.3	0.074553	1.30554	0.374998	0.337665	2.3657	0.464473	0.37916	down	TUSC5
XM_018049124.1;XM_018049119.1	31.9293	32.1157	34.078	37.8374	82.287	32.4143	0.380569	down	GYG1
XM_005680893.3	5.27735	9.74248	7.68663	6.5368	16.4303	3.01154	0.381001	down	MFAP5
XM_018059693.1;XM_005689533.3;XM_013969544.2;XM_018059692.1;XM_018059691.1;XM_018059690.1	4.72231	3.16104	3.89911	6.82164	12.3655	8.09191	0.38544	down	SLC37A4
XM_018054288.1	5.55203	8.31408	7.56605	7.28695	17.3059	6.10089	0.388602	down	ANXA2
XM_005698387.3	0.305333	0.457216	0.395548	0.725141	2.30865	0.534899	0.390695	down	SFRP5
XM_018043745.1	3.78321	2.73979	3.8374	10.4445	10.2374	7.18258	0.39073	down	CD99
XM_018055853.1	1.2284	3.28125	1.42344	1.48945	5.10398	1.20022	0.391509	down	C11H9orf16
XM_005699174.3;XM_005699175.3;XM_005699176.3	1.93923	2.57182	1.91287	2.46819	6.39019	2.48301	0.394654	down	DNAJB12
XM_013971629.2;XM_013971630.2;XM_018054332.1;XM_013971635.2;XM_013971641.2;XM_013971645.2;XM_013971651.2;NM_001285647.1	3.06929	1.93955	2.83121	5.75078	8.56957	6.46011	0.395048	down	PRKAG3
NM_001314210.1	92.924	77.9801	95.4105	191.22	227.824	182.514	0.396473	down	TNNT3
XM_013968710.2	0.573431	0.037016	0.135436	1.30862	2.28104	1.34609	0.397319	down	HOXD9
XM_018056552.1;XM_018056553.1	0.447567	0.578729	0.213166	0.172069	2.28696	0.107221	0.397501	down	MRPL57
XM_018045101.1;XM_018045092.1	152.9	94.3935	134.74	376.927	343.288	372.219	0.398417	down	PGM1
XM_018047009.1	0.443869	1.4526	0.948591	0.706733	3.02601	0.450929	0.403063	down	AEBP1
XM_013964253.2;XM_005680922.3	2.28466	5.29268	3.15275	3.05678	7.92747	2.03222	0.406058	down	C1S
XM_005679147.3	0.196804	0.654947	0.872879	0.470612	2.32889	0.165789	0.406851	down	SFRP4
XM_013964480.2;XM_018049242.1;XM_018049241.1;XM_018049240.1	0.175526	0.484441	0.290556	0.512769	2.04121	0.716125	0.407631	down	NPNT
XM_013976360.2	0	0	0	0	1.33391	0	0.411219	down	LOC106503805
XM_018059056.1;XR_001919194.1	0.812414	2.94976	1.94659	1.15408	4.48289	0.931808	0.411555	down	SERPING1
XM_005683754.3	2.66055	5.66938	4.76167	3.33108	9.68616	3.04876	0.414445	down	ANXA1
XM_018054093.1	0.103254	0.770929	0.250889	0.069179	1.85868	0.097181	0.415218	down	DACT1
XM_018044564.1	0	0	0	0	1.31149	0	0.415403	down	AMER1
XM_018063032.1	0.039296	0.405046	0.040751	0.016535	1.63666	0.419919	0.415674	down	LOC102169897
108637779	0	0	0	0	1.29876	0	0.417815	down	LOC108637779
XM_005680667.3	0.1245	0.0631542	0.0565375	0.132076	1.48273	0.0904446	0.420995	down	NCF4
XM_018042540.1;XM_018042541.1	0.241988	0.681396	0.301431	0.388587	1.93515	0.137784	0.42205	down	NRBF2
XM_018043926.1	0.548235	0.545642	0.496972	2.14553	2.55732	1.89035	0.422344	down	LOC108634345
XM_005696574.3	1.23597	3.16134	1.85329	2.34633	4.94323	1.76514	0.425281	down	CLIC1
XM_018057014.1	0.449371	1.23104	0.390651	0.346551	2.46065	0.409916	0.425903	down	CCDC3
XM_018042911.1;XM_018042912.1;XM_018042905.1;XM_018042906.1	3.55379	3.45169	2.22019	4.70922	8.25479	4.66984	0.42715	down	RPS6KB2;CARNS1
XM_018040512.1	7.09825	5.40078	8.11871	15.2553	17.1124	11.938	0.430166	down	AIMP2
XM_018046300.1	0.073675	0.639404	0.269093	1.44894	1.5974	0.46371	0.431014	down	CRABP2
XM_018054172.1	5.39581	9.29221	9.37435	6.81374	15.7054	3.69605	0.431928	down	FBN1
XM_005697947.3;XM_018040947.1;XM_013974927.2	1.18239	1.176	1.49176	3.31429	4.14615	2.91971	0.432579	down	ABAT
XM_005685250.3	0.13672	0.112599	0.153729	0.983556	1.71103	1.74355	0.434375	down	SLC7A8
XM_018040775.1	2.04558	2.36073	1.42109	2.21212	5.09807	1.44724	0.437897	down	ACKR3
XM_018063634.1	0.178715	0.139628	0.085789	0.726698	1.42222	0.192216	0.438255	down	NPTX1
XM_018047623.1	3.42961	3.48451	3.61616	2.87917	8.89019	3.15326	0.439197	down	UBE2N
XM_018048900.1;XM_018048899.1	1.67092	3.06482	2.42132	2.71942	5.67216	2.10854	0.43924	down	FBLN1
XM_018050598.1;XM_018050599.1;XM_018050600.1;XM_018050601.1;XM_018050603.1;XM_018050602.1	72.6628	53.9179	55.377	109.695	143.814	113.145	0.440932	down	PDLIM7
XM_018040704.1;XM_018040741.1;XM_018040698.1;XM_018040719.1;XM_018040727.1;XM_013963034.2;XM_018040712.1	2.15219	4.72515	3.23429	3.06685	7.05757	2.17088	0.441689	down	COL6A3
XM_018066570.1;XM_018066567.1;XM_018066568.1;XM_018066569.1;XM_005694973.3	0.421395	1.65427	0.766318	0.799723	2.72725	0.968078	0.442787	down	PLIN1;PEX11A
XM_018038915.1;XM_018038913.1;XM_018038914.1;XM_018038912.1;XM_018038907.1;XM_018038910.1;XM_018038911.1;XM_018038908.1	4.37954	6.99935	4.24219	4.71896	10.3543	2.1945	0.443433	down	TNXB
XM_018048548.1	279.541	245.965	284.879	481.424	619.076	520.061	0.445795	down	TPI1
XM_013972819.2;XM_013972820.2;XM_018065590.1;XM_018065589.1;XM_018065591.1;XM_018065592.1	1.70745	3.28256	1.75919	2.7186	5.13106	1.75121	0.445968	down	RAI14
NM_001285668.1	1205.16	1240.02	1229.73	2050.41	2812.13	2756.98	0.446535	down	TNNC2
XM_018050654.1;XM_018050655.1;XM_018050656.1	6.4281	9.22919	5.9542	6.85351	15.1417	5.92438	0.449151	down	CLTB
XM_013967524.2	0.848266	0.614163	0.704161	0.644244	2.51394	0.56973	0.450318	down	YIPF4
XM_018051881.1	0.123472	0.448173	0.031786	0.262575	1.50992	0.563575	0.452955	down	LOC102183322
XM_005693564.3	0.043891	0.076257	0.210205	0.646364	1.39206	0.715955	0.454844	down	CFAP52
XM_018062081.1;XM_018062079.1	0.315785	0.853044	0.787684	0.492386	2.30982	0.687474	0.455036	down	CDH11
XM_005686554.3;XM_005686555.2;XM_013967602.2;XM_013967603.2;XM_013967604.2;XM_018055183.1;XM_018055184.1	1.48733	3.04246	2.36539	1.88419	5.40043	2.40395	0.457476	down	PREPL
XM_018056198.1	1.16303	2.10799	1.17383	1.11343	3.77569	0.98066	0.457648	down	COL5A1
XM_013965444.2;NM_001285662.1	3.92994	5.33891	4.38877	3.84443	9.95822	3.49449	0.458275	down	SPARC
XM_018052320.1	6.15852	8.97344	7.19546	6.66486	15.0992	5.28921	0.458875	down	COL6A1
XM_005679813.3;NM_001285555.1	32.5124	49.0009	47.1507	42.3927	80.9018	36.5602	0.465998	down	DCN
XM_018054119.1	2.44977	3.9757	2.65376	3.2592	6.24055	1.62898	0.466447	down	LGALS3
XM_018043469.1	171.719	206.999	208.066	282.172	420.417	410.341	0.466495	down	TNNI2
XM_018060733.1;XM_018060734.1	3.6844	3.29439	4.70689	3.8158	8.93025	3.12913	0.468114	down	PTPN14
XM_005687838.2	0.330974	0.525295	0.153578	0.076143	1.65328	0.074606	0.468229	down	OTOR
XM_013973596.2	0	0	0	0	1.06199	0	0.468252	down	RBM15B
XM_018066327.1;XM_018066328.1;XM_018066329.1	0.728698	0.863872	0.672409	1.40117	2.47026	0.794229	0.468814	down	MAP1A
XM_005677404.3	0.284848	1.28496	0.560189	0.80816	1.97555	0.323486	0.469834	down	THBS3
XM_018047035.1;XM_018047036.1	7.05063	7.30577	7.35063	13.9379	15.8684	11.6629	0.470665	down	PPIA
XM_018055265.1;XM_018055264.1;XM_018055263.1;XM_018055262.1;XM_018055266.1	3.59501	4.76366	4.50867	3.78619	8.71959	2.17002	0.472272	down	EFEMP1
XM_005684160.3;XM_005684161.3;XM_013966189.2	2.29854	6.04394	3.86087	2.93217	7.27542	1.99902	0.473091	down	ECM2
XM_005679809.2;XM_005679810.3	0.121507	1.30568	0.839988	0.347467	1.94827	0.171856	0.473214	down	KERA
XM_018039134.1	3.87588	5.93077	4.12548	2.68658	9.74626	3.40224	0.475871	down	MCUR1
XM_005692001.3	0.240709	0.549042	0.214936	0.263101	1.51998	0.057729	0.477023	down	LOC102188618
XM_018044068.1	0.818509	1.73944	1.28368	1.42564	3.30039	1.66636	0.479994	down	GPC3
XM_018060209.1	0.024422	0.277693	0	0.340456	1.10461	0.214343	0.482242	down	LOC100860961
XM_018047864.1;XM_018047862.1;XM_018047863.1;XM_018047859.1;XM_018047861.1	102.804	79.0489	98.0015	212.9	204.756	228.204	0.4824	down	PFKM
XM_005701281.3;XM_013976795.2	0.07336	0.12068	0.05188	0.263681	1.09646	0.043115	0.485436	down	SERPINE1
XM_018052339.1;XM_018052331.1	4.58784	7.61968	4.91227	5.68304	11.0181	5.17888	0.48762	down	COL6A2
XM_005697752.3;XM_005697753.3	0.724471	0.546884	0.954542	0.78237	2.52629	0.873023	0.488045	down	PSPH
XM_018044794.1	2.21103	3.512	1.94957	2.35141	5.45775	2.15918	0.49032	down	LOC102187872
XM_005675868.3	1.51145	3.67783	1.84768	1.81781	4.59086	1.49667	0.491136	down	COL5A2
NM_001285754.1	1854.03	1507.68	1711.34	2505.85	3641.64	3299.98	0.491352	down	MYLPF
XR_001917062.1	0	0	0	0	0.966784	0	0.492044	down	LOC102172396
XM_018044300.1	0	0	0	0.817471	1.01329	0.776262	0.492529	down	KLHL13
XM_018049578.1;XM_018049576.1	0.49154	0.556684	0.876224	0.640841	2.22283	0.804702	0.493183	down	LOC102182395
XM_013974742.2;XM_013973792.2;XM_018059917.1	0.672801	1.2484	0.83942	0.727548	2.43435	0.442895	0.495876	down	ABI3BP
XM_005675405.3	1.61517	2.94543	1.88848	2.02456	4.45766	1.41042	0.496471	down	TIPARP
XM_018056618.1	0.893196	1.27983	1.36759	0.858165	3.00563	0.682474	0.497193	down	MEDAG
XM_018064978.1;XR_001919742.1;XM_013968695.2	1.20677	1.22885	1.3593	2.44706	3.65283	3.47567	0.497812	down	HOXD3
XM_018053047.1	1.42604	1.90796	1.87161	2.87229	4.06434	2.15209	0.498619	down	MARCKS
XM_005697661.3	9.55897	12.4026	10.1307	5.02283	4.63051	5.27377	2.00105	up	BOLA2B
XM_005686636.3	4.57239	4.97107	5.62823	4.23222	2.07173	4.53091	2.00897	up	PEX13
XM_005686484.3;XM_018055125.1	1.30952	0.723595	1.18771	0.728236	0.129481	1.14125	2.02122	up	GPATCH11
XM_018061122.1	21.5442	21.8488	24.8493	8.43999	10.631	8.8483	2.02383	up	ACADS
XM_005681881.3	2.93304	1.95412	1.77209	2.363	0.785597	3.54007	2.02478	up	NUDT9
XM_018054646.1;XM_018054652.1	2.54793	2.03078	2.13639	2.40448	0.64948	1.92347	2.03892	up	FBXO42
XM_018045927.1;XM_018045928.1;XM_013962525.2	5.83541	6.22306	6.28861	1.78302	2.42652	1.84555	2.0415	up	SLC16A1
XM_018046614.1;XM_018046615.1;XM_018046616.1;XM_018046613.1;NM_001285578.1	7.36295	8.31486	6.86318	3.1208	2.99471	2.65325	2.05289	up	CD36
XM_018060238.1	202.574	281.258	212.94	92.7995	99.6614	69.3312	2.06659	up	COQ8A
XM_018040819.1;XM_018040821.1;XM_018040820.1	1.85041	1.11735	1.9922	1.35488	0.333189	0.951683	2.0695	up	LITAF
XM_018046142.1;XM_018046135.1;XM_018046130.1;XM_013963472.2;XM_013963470.2;XM_013963477.2	5.53842	6.63979	4.45977	2.53538	1.98357	1.91318	2.07403	up	TFRC;ZDHHC19
XM_018040919.1	8.51394	6.48122	5.9652	3.13255	3.14802	4.61178	2.08697	up	DECR2
XM_018045521.1	1.29866	1.6576	0.847625	0.481468	0.073078	0.551121	2.08794	up	LOC102173827
XM_018053649.1;XM_018053650.1;XM_018053651.1;XM_018053652.1	2.889	2.43076	3.00183	0.545282	0.81699	0.537157	2.09927	up	IGDCC4
XM_018058452.1;XM_018058449.1;XM_018058450.1;XM_018058451.1;XM_018058453.1	8.25941	6.83399	9.11561	4.04581	3.52677	4.75967	2.10234	up	ADHFE1;RRS1
XM_018061975.1	21.0083	17.0991	19.0757	7.69563	8.73101	7.9968	2.12634	up	GPT2
XR_001919267.1;XM_005690390.3;XM_005690392.3;XM_013970022.2	4.12701	3.09678	3.57245	1.64681	1.20088	1.30059	2.13832	up	MDM4
XM_018039084.1;XM_018039085.1;XM_005696367.3	1.34799	2.65263	1.51454	0.162429	0.201291	0.159136	2.14118	up	RCAN2
XM_005697756.3	70.8281	75.7291	71.4063	51.1006	34.2556	57.8056	2.14276	up	CHCHD2
XM_018058424.1	2.51668	2.20865	2.09309	0.509089	0.495611	0.221359	2.15276	up	EYA1
XM_018043671.1	8.0921	8.21135	9.83496	5.8122	3.44281	4.6902	2.15776	up	LOC108633215
XM_005684309.3	10.6437	14.734	10.0546	2.95727	4.53218	3.54065	2.18146	up	HSDL2
XM_005688494.3	11.9836	10.7108	13.8947	4.50759	5.35817	6.48847	2.18549	up	LOC102172278
XM_018053438.1;XM_018053439.1	2.07189	2.24759	1.83114	0.190993	0.365695	0.181773	2.19249	up	SLC22A3
XM_018041882.1;XM_018041881.1;XM_005698717.3;XM_005698718.3;XM_005698716.3	60.2101	68.91	57.2035	20.2765	27.1191	25.6003	2.2321	up	ACSL1
XM_018065526.1	3.08894	3.75116	4.49153	1.22748	1.02941	0.98325	2.24343	up	SLC40A1
XM_018053688.1;XM_018053689.1	3.4089	2.6962	2.98857	0.680932	0.859557	0.930684	2.26669	up	PDE8B
XM_018059949.1	6.68167	4.35334	4.30896	2.55801	1.85286	2.52798	2.27331	up	CALML6
XM_005686347.3	4.70322	4.60427	4.69003	3.60698	1.48691	2.95651	2.30088	up	MOB1A
XM_005687038.2	56.3151	60.4559	57.2832	48.035	24.7207	44.2096	2.30923	up	NDUFA8
XM_018042549.1;XM_018042555.1;XM_018042544.1;XM_005678622.3;XM_013962931.2;XM_018042539.1;XM_018042579.1	7.85692	5.69017	6.04745	3.67769	2.27702	2.782	2.36237	up	SCMH1
XM_018050784.1	23.5829	14.1689	20.2577	10.5013	8.32507	11.084	2.36811	up	THOP1
XM_018060294.1;XM_018060295.1	8.68888	16.4242	10.4932	2.19639	3.49199	1.54729	2.38154	up	PRRX1
XM_018054516.1;XM_005685399.3;XM_005685395.3	1.88553	2.59979	2.86485	1.88436	0.417037	1.81823	2.40128	up	LOC106502530;LOC102176126;RNASE6
XM_018061536.1;XM_018061537.1	1.7906	1.27051	1.45963	0.557893	0.18371	1.68383	2.40812	up	NOCT
XM_018045465.1	1.15267	1.34787	1.94531	0	0	0	2.41853	up	LOC108635215
XM_013963947.2	185.954	210.859	184.452	65.4661	73.7309	53.3127	2.45504	up	CS
XM_005694733.3;XM_013972774.2;XM_005694732.3;XM_005694731.3	116.354	97.7863	125.918	49.8717	46.3409	48.6011	2.4732	up	NNT
XM_018057737.1	15.7693	13.1075	10.4224	9.28093	4.87053	8.9275	2.50475	up	AHCY
NM_001285572.1	771.019	1070.63	700.1	300.86	297.437	218.219	2.51845	up	TNNC1
XM_005693483.3;XM_018064553.1	137.881	187.783	151.647	44.4787	56.4877	41.3864	2.56033	up	ACADVL
XM_018039727.1	2.11298	2.48165	2.40121	1.64853	0.30276	1.44439	2.56063	up	MEX3C
XM_018039546.1	4.86801	7.52837	7.2202	0.926357	1.78786	1.59703	2.56426	up	ME2
XM_018056130.1	6.26943	6.78826	4.10823	2.58361	1.52722	2.25741	2.59787	up	AGPAT2
XM_018066021.1	74.3525	128.089	92.2623	23.8269	33.0331	28.6248	2.61765	up	IDH2
XM_018059729.1	2.08548	2.77765	2.75828	0.651758	0.403204	1.52588	2.63291	up	FXYD6
XM_005681648.2	3.74463	3.66388	3.68418	0.614034	0.767034	0.664476	2.6672	up	TECRL
XM_005701257.3	1.68724	1.8914	1.45232	0.680575	0	0.549848	2.67311	up	NDN
XM_005692097.3	232.829	204.862	220.437	184.704	82.8808	140.777	2.67694	up	GOT2
XM_018064057.1	3.1594	3.98285	3.30228	0.186496	0.57818	0.206593	2.71231	up	B3GALT1
XM_018055483.1;XM_018055484.1;XM_005686853.3	9.7107	8.43278	9.7424	1.96073	3.09223	3.75145	2.71453	up	CLIP4
XM_013970669.2	14.8357	11.9354	13.0065	11.1685	4.53636	11.3771	2.77074	up	PPTC7
XM_018056082.1;XM_018056083.1	4.03067	3.2662	4.12714	2.63702	0.872839	3.1373	2.77199	up	C11H9orf69
XM_005696637.3;XM_005696636.3	2.30039	3.13247	2.71882	2.23942	0.332632	2.2306	2.78597	up	PPP1R11
XM_018065240.1;XM_018065241.1;XM_018065243.1;XM_018065242.1;XM_018065244.1;XM_005693931.3;XM_005693932.3	6.59951	5.03275	6.69433	2.72725	1.72123	3.19834	2.79355	up	ITGA2B;GPATCH8
XM_018038354.1;XM_005695599.3;XM_005695598.3	3.01159	2.39219	2.413	1.28157	0.438587	2.43291	2.80092	up	ZNF445
XM_018051213.1;XM_018051219.1;XM_018051186.1;XM_018051192.1;XM_018051198.1;XM_018051204.1	14.1314	12.529	11.1904	11.6461	4.17344	12.0514	2.80865	up	CDV3
XM_005700188.3;XM_005700186.3;XM_005700189.3;XM_005700187.3;XM_005700190.3	31.4658	37.7772	33.51	9.88391	11.4793	14.4967	2.86156	up	MORF4L2
XM_005693979.3	5.73032	5.37855	5.81999	4.48849	1.42586	4.51349	2.87609	up	DCAF7
XM_018055077.1	9.61377	8.07998	9.74958	8.6346	2.712	7.94081	2.89986	up	TEX261
XM_013968712.2;XM_018057492.1;XR_001919032.1;XR_001919033.1	3.07261	3.04644	2.43608	1.53355	0.364938	2.04885	2.9878	up	DNAJC5
XM_018060884.1	449.127	736.603	440.934	182.765	150.96	123.688	3.0331	up	TNNI1
XM_005682788.3;XM_013965422.2;XM_013965423.2	2.04247	2.21625	2.00615	0.82483	0.0233756	1.02372	3.1212	up	ZFP62
XM_018064988.1;XM_018064987.1;XM_018064989.1;XM_018064986.1;XM_005693730.3	10.3165	8.52932	10.4884	3.39032	2.63674	4.02306	3.13319	up	PIP4K2B;CWC25
XM_013968032.2	10.0801	7.5141	12.1163	9.85745	2.82091	14.5412	3.26818	up	FAM78A
XM_018039262.1;XM_018039261.1;XM_018039259.1	3.02249	2.5914	3.03119	0.128949	0.233457	0.350992	3.27884	up	MYLK4
XM_018050880.1;XM_018050881.1;XM_018050878.1;XM_018050879.1	12.4048	22.9751	21.4296	3.13217	4.39682	5.07552	3.37601	up	PLIN5
XM_018058853.1;NM_001314305.1	20.1287	25.8014	21.831	2.37882	5.55549	2.96193	3.40666	up	DGAT2
XM_005680785.3	121.34	183.838	114.062	13.21	33.6108	10.6343	3.4394	up	LDHB
XM_018049773.1	2.64468	2.07493	2.65489	3.04206	0.085308	3.28517	3.51717	up	TADA2B
XM_005687489.3	4.78404	4.44773	4.32973	0.539624	0.766205	2.52656	3.55592	up	UFM1
XM_005691428.2;XR_001296712.2	1125.13	976.547	1192.93	303.404	304.513	278.791	3.62579	up	ATP2A2
XM_018040334.1;XM_018040332.1;XM_018040333.1	42.7333	26.6355	42.1068	11.1083	10.0657	10.9879	3.66507	up	NME4
XM_018060874.1	12.0859	5.51254	7.47589	1.3526	1.80783	2.55932	3.81641	up	LMOD1
XM_018044871.1	3.30281	3.09777	2.62046	0.063911	0.0304469	0.0184501	3.89588	up	TBX1
XM_005690293.3;XM_018059035.1	13.6697	11.7412	14.9101	15.6141	2.9764	13.7192	3.89764	up	CNTF;ZFP91
XM_005696784.3	14.0417	13.67	16.349	7.91783	3.29017	10.4048	3.93474	up	ALDH5A1
XM_018059367.1;XM_018059366.1	9.77757	9.31062	11.198	9.87677	1.76821	11.3054	4.38269	up	RAB6A
XM_018060882.1	3.18362	4.1345	4.1224	0.109481	0.11673	1.48758	4.67212	up	PHLDA3
102181783	4.34472	1.94914	3.32356	4.08998	0	3.21568	4.76769	up	LOC102181783
XM_018044186.1	2.8968	5.45477	3.67553	2.63468	0	2.72368	4.79141	up	LOC108634461
XM_018040403.1;XM_018040402.1	44.3923	43.5087	37.76	3.83453	6.68964	5.14146	5.66524	up	TMEM120A
XM_018046468.1;XM_018046459.1	4.64336	9.42691	6.72801	0.154647	0.210977	0.517648	5.92561	up	BDH1
XM_005696023.3	196.064	486.075	405.145	7.30883	15.2832	0.732153	13.5333	up	MYL3
XM_018042327.1	63.249	52.9918	69.5276	51.8579	3.99239	56.6821	14.6593	up	EIF4EBP2
XM_005686838.3	52.8256	6.40044	14.1874	0	0	0.000927	25.8964	up	PCBP1
