# Supplementary material for: MicroRNA-mRNA Regulatory Networking Fine-Tunes Polyunsaturated Fatty Acid Synthesis and Metabolism in the Inner Mongolia Cashmere Goat
Source: Front Genet. 2021 Jun 2;12:649015. doi: 10.3389/fgene.2021.649015 (PMC8206643; doi:10.3389/fgene.2021.649015)
Supplement: Supplementary Table 6 — KEGG enrichment of DEGs. [file Table_6.xlsx]

## Sheet: Sheet1
Table s6 KEGG enrichment of DEGs
pathway_id	pathway_name	pvalue	Gene_name	KO_ENTRY	Description	FPKM.WBM_1	FPKM.WBM_2	FPKM.WBM_3	FPKM.WLM_1	FPKM.WLM_2	FPKM.WLM_3	FC
ko01230	Biosynthesis of amino acids	9.04467e-09	GPT2	K00814	glutamic pyruvate transaminase (alanine aminotransferase) 2	21.0083	17.0991	19.0757	7.69563	8.73101	7.9968	2.12634
ko01230	Biosynthesis of amino acids	9.04467e-09	GOT2	K14455	glutamic-oxaloacetic transaminase 2, mitochondrial	232.829	204.862	220.437	184.704	82.8808	140.777	2.67694
ko01230	Biosynthesis of amino acids	9.04467e-09	ENO3	K01689	enolase 3 (beta, muscle)	467.211	387.582	492.356	935.37	1306.36	1110.24	0.357049
ko01230	Biosynthesis of amino acids	9.04467e-09	IDH2	K00031	isocitrate dehydrogenase 2 (NADP+), mitochondrial	74.3525	128.089	92.2623	23.8269	33.0331	28.6248	2.61765
ko01230	Biosynthesis of amino acids	9.04467e-09	PGAM2	K01834	phosphoglycerate mutase 2 (muscle)	50.2417	79.5666	69.8579	528.012	739.463	80.5752	0.061344
ko01230	Biosynthesis of amino acids	9.04467e-09	PSPH	K01079	phosphoserine phosphatase	0.724471	0.546884	0.954542	0.78237	2.52629	0.873023	0.488045
ko01230	Biosynthesis of amino acids	9.04467e-09	PGK1	K00927	phosphoglycerate kinase 1	106.234	113.347	111	191.845	302.071	238.31	0.366519
ko01230	Biosynthesis of amino acids	9.04467e-09	PHGDH	K00058	phosphoglycerate dehydrogenase	0.800776	0.212542	0.596327	0.806739	7.34901	0.290483	0.171734
ko01230	Biosynthesis of amino acids	9.04467e-09	PFKM	K00850	phosphofructokinase, muscle	102.804	79.0489	98.0015	212.9	204.756	228.204	0.4824
ko01230	Biosynthesis of amino acids	9.04467e-09	CS	K01647	citrate synthase	185.954	210.859	184.452	65.4661	73.7309	53.3127	2.45504
ko01230	Biosynthesis of amino acids	9.04467e-09	TPI1	K01803	triosephosphate isomerase 1	279.541	245.965	284.879	481.424	619.076	520.061	0.445795
ko01230	Biosynthesis of amino acids	9.04467e-09	GAPDH	K00134	glyceraldehyde-3-phosphate dehydrogenase	2140.79	1775.97	1988.89	5143.84	5521.18	5711.52	0.372056
ko01230	Biosynthesis of amino acids	9.04467e-09	PKM	K00873	pyruvate kinase, muscle	319.614	310.13	226.568	754.429	1045.15	746.271	0.26794
ko01200	Carbon metabolism	2.02784e-08	ACADS	K00248	acyl-CoA dehydrogenase, C-2 to C-3 short chain	21.5442	21.8488	24.8493	8.43999	10.631	8.8483	2.02383
ko01200	Carbon metabolism	2.02784e-08	GPT2	K00814	glutamic pyruvate transaminase (alanine aminotransferase) 2	21.0083	17.0991	19.0757	7.69563	8.73101	7.9968	2.12634
ko01200	Carbon metabolism	2.02784e-08	GOT2	K14455	glutamic-oxaloacetic transaminase 2, mitochondrial	232.829	204.862	220.437	184.704	82.8808	140.777	2.67694
ko01200	Carbon metabolism	2.02784e-08	ENO3	K01689	enolase 3 (beta, muscle)	467.211	387.582	492.356	935.37	1306.36	1110.24	0.357049
ko01200	Carbon metabolism	2.02784e-08	IDH2	K00031	isocitrate dehydrogenase 2 (NADP+), mitochondrial	74.3525	128.089	92.2623	23.8269	33.0331	28.6248	2.61765
ko01200	Carbon metabolism	2.02784e-08	PGAM2	K01834	phosphoglycerate mutase 2 (muscle)	50.2417	79.5666	69.8579	528.012	739.463	80.5752	0.061344
ko01200	Carbon metabolism	2.02784e-08	ME2	K00027	malic enzyme 2, NAD(+)-dependent, mitochondrial	4.86801	7.52837	7.2202	0.926357	1.78786	1.59703	2.56426
ko01200	Carbon metabolism	2.02784e-08	PSPH	K01079	phosphoserine phosphatase	0.724471	0.546884	0.954542	0.78237	2.52629	0.873023	0.488045
ko01200	Carbon metabolism	2.02784e-08	PGK1	K00927	phosphoglycerate kinase 1	106.234	113.347	111	191.845	302.071	238.31	0.366519
ko01200	Carbon metabolism	2.02784e-08	PHGDH	K00058	phosphoglycerate dehydrogenase	0.800776	0.212542	0.596327	0.806739	7.34901	0.290483	0.171734
ko01200	Carbon metabolism	2.02784e-08	PFKM	K00850	phosphofructokinase, muscle	102.804	79.0489	98.0015	212.9	204.756	228.204	0.4824
ko01200	Carbon metabolism	2.02784e-08	CS	K01647	citrate synthase	185.954	210.859	184.452	65.4661	73.7309	53.3127	2.45504
ko01200	Carbon metabolism	2.02784e-08	TPI1	K01803	triosephosphate isomerase 1	279.541	245.965	284.879	481.424	619.076	520.061	0.445795
ko01200	Carbon metabolism	2.02784e-08	GAPDH	K00134	glyceraldehyde-3-phosphate dehydrogenase	2140.79	1775.97	1988.89	5143.84	5521.18	5711.52	0.372056
ko01200	Carbon metabolism	2.02784e-08	PKM	K00873	pyruvate kinase, muscle	319.614	310.13	226.568	754.429	1045.15	746.271	0.26794
ko04512	ECM-receptor interaction	2.70676e-08	FN1	K05717	fibronectin 1	2.82274	8.4972	4.02375	3.75319	15.7041	2.28772	0.257641
ko04512	ECM-receptor interaction	2.70676e-08	COL1A1	K06236	collagen, type I, alpha 1	2.71484	5.26636	2.74418	3.1966	22.0674	1.94468	0.153213
ko04512	ECM-receptor interaction	2.70676e-08	GPATCH8	K06476	integrin, alpha 2b (platelet glycoprotein IIb of IIb/IIIa complex, antigen CD41);integrin alpha 2b	6.59951	5.03275	6.69433	2.72725	1.72123	3.19834	2.79355
ko04512	ECM-receptor interaction	2.70676e-08	TNXB	K06252	tenascin XB;tenascin-X	4.37954	6.99935	4.24219	4.71896	10.3543	2.1945	0.443433
ko04512	ECM-receptor interaction	2.70676e-08	COL6A3	K06238	collagen alpha-3(VI) chain-like;collagen, type VI, alpha 3	2.15219	4.72515	3.23429	3.06685	7.05757	2.17088	0.441689
ko04512	ECM-receptor interaction	2.70676e-08	MXRA5	K06255	heparan sulfate proteoglycan 2	0.369881	0.826353	0.505096	0.534933	3.21715	0.380903	0.328719
ko04512	ECM-receptor interaction	2.70676e-08	THBS3	K04659	thrombospondin 3	0.284848	1.28496	0.560189	0.80816	1.97555	0.323486	0.469834
ko04512	ECM-receptor interaction	2.70676e-08	CD36	K06259	CD36 molecule (thrombospondin receptor)	7.36295	8.31486	6.86318	3.1208	2.99471	2.65325	2.05289
ko04512	ECM-receptor interaction	2.70676e-08	COL1A2	K06236	collagen alpha-2(I) chain-like	3.57244	9.4269	4.86064	3.84496	26.1101	3.08483	0.187144
ko04512	ECM-receptor interaction	2.70676e-08	NPNT	K06824	nephronectin	0.175526	0.484441	0.290556	0.512769	2.04121	0.716125	0.407631
ko04512	ECM-receptor interaction	2.70676e-08	COMP	K04659	cartilage oligomeric matrix protein	0	0.0364617	0.0140096	0	3.7992	0	0.19511
ko04512	ECM-receptor interaction	2.70676e-08	TNC	K06252	tenascin C	0.081954	1.21891	0.083342	0.450602	3.04753	0.150328	0.275641
ko04512	ECM-receptor interaction	2.70676e-08	THBS1	K16857	thrombospondin 1	1.24527	3.28839	2.03675	3.11413	7.48681	1.02612	0.280981
ko04512	ECM-receptor interaction	2.70676e-08	COL6A1	K06238	collagen, type VI, alpha 1	6.15852	8.97344	7.19546	6.66486	15.0992	5.28921	0.458875
ko04512	ECM-receptor interaction	2.70676e-08	COL6A2	K06238	collagen, type VI, alpha 2	4.58784	7.61968	4.91227	5.68304	11.0181	5.17888	0.48762
ko04512	ECM-receptor interaction	2.70676e-08	IGDCC4	K06252;K06756	hypothetical protein;neuronal cell adhesion molecule	2.889	2.43076	3.00183	0.545282	0.81699	0.537157	2.09927
ko04512	ECM-receptor interaction	2.70676e-08	THBS4	K04659	thrombospondin 4	6.88411	7.10593	8.62505	6.2625	28.2862	5.62882	0.266079
ko00010	Glycolysis / Gluconeogenesis	1.57113e-06	ENO3	K01689	enolase 3 (beta, muscle)	467.211	387.582	492.356	935.37	1306.36	1110.24	0.357049
ko00010	Glycolysis / Gluconeogenesis	1.57113e-06	PGAM2	K01834	phosphoglycerate mutase 2 (muscle)	50.2417	79.5666	69.8579	528.012	739.463	80.5752	0.061344
ko00010	Glycolysis / Gluconeogenesis	1.57113e-06	LOC108634096	K00016	lactate dehydrogenase A	16.0747	10.0324	14.2114	39.2521	48.4445	36.9087	0.304199
ko00010	Glycolysis / Gluconeogenesis	1.57113e-06	PGK1	K00927	phosphoglycerate kinase 1	106.234	113.347	111	191.845	302.071	238.31	0.366519
ko00010	Glycolysis / Gluconeogenesis	1.57113e-06	PGM1	K01835	phosphoglucomutase 1	152.9	94.3935	134.74	376.927	343.288	372.219	0.398417
ko00010	Glycolysis / Gluconeogenesis	1.57113e-06	PFKM	K00850	phosphofructokinase, muscle	102.804	79.0489	98.0015	212.9	204.756	228.204	0.4824
ko00010	Glycolysis / Gluconeogenesis	1.57113e-06	LDHB	K00016	lactate dehydrogenase B	121.34	183.838	114.062	13.21	33.6108	10.6343	3.4394
ko00010	Glycolysis / Gluconeogenesis	1.57113e-06	TPI1	K01803	triosephosphate isomerase 1	279.541	245.965	284.879	481.424	619.076	520.061	0.445795
ko00010	Glycolysis / Gluconeogenesis	1.57113e-06	GAPDH	K00134	glyceraldehyde-3-phosphate dehydrogenase	2140.79	1775.97	1988.89	5143.84	5521.18	5711.52	0.372056
ko00010	Glycolysis / Gluconeogenesis	1.57113e-06	PKM	K00873	pyruvate kinase, muscle	319.614	310.13	226.568	754.429	1045.15	746.271	0.26794
ko04974	Protein digestion and absorption	0.000235774	COL22A1	K16630	collagen type XXII alpha 1	0.028745	0.013346	0.019151	0.100216	1.74871	0.049112	0.353507
ko04974	Protein digestion and absorption	0.000235774	COL1A1	K06236	collagen, type I, alpha 1	2.71484	5.26636	2.74418	3.1966	22.0674	1.94468	0.153213
ko04974	Protein digestion and absorption	0.000235774	COL3A1	K19720	collagen, type III, alpha 1	6.11781	14.1209	8.05604	5.22107	31.1252	5.35159	0.25058
ko04974	Protein digestion and absorption	0.000235774	COL5A2	K19721	collagen type V alpha 2	1.51145	3.67783	1.84768	1.81781	4.59086	1.49667	0.491136
ko04974	Protein digestion and absorption	0.000235774	COL6A3	K06238	collagen alpha-3(VI) chain-like;collagen, type VI, alpha 3	2.15219	4.72515	3.23429	3.06685	7.05757	2.17088	0.441689
ko04974	Protein digestion and absorption	0.000235774	LOC102187872	K19721	collagen, type V, alpha 1	2.21103	3.512	1.94957	2.35141	5.45775	2.15918	0.49032
ko04974	Protein digestion and absorption	0.000235774	COL12A1	K08132	collagen, type XII, alpha 1	0.28503	0.829626	0.665831	1.22168	6.61376	0.412164	0.171031
ko04974	Protein digestion and absorption	0.000235774	COL6A2	K06238	collagen, type VI, alpha 2	4.58784	7.61968	4.91227	5.68304	11.0181	5.17888	0.48762
ko04974	Protein digestion and absorption	0.000235774	SLC7A8	K13781	solute carrier family 7 (amino acid transporter light chain, L system), member 8	0.13672	0.112599	0.153729	0.983556	1.71103	1.74355	0.434375
ko04974	Protein digestion and absorption	0.000235774	COL5A1	K19721	collagen, type V, alpha 1	1.16303	2.10799	1.17383	1.11343	3.77569	0.98066	0.457648
ko05410	Hypertrophic cardiomyopathy (HCM)	0.000389183	MYBPH	K12568	myosin binding protein C, cardiac	0.0750211	0.35176	0.10176	17.7833	22.9448	13.5017	0.0446202
ko05410	Hypertrophic cardiomyopathy (HCM)	0.000389183	PRKAG3	K07200	protein kinase, AMP-activated, gamma 3 non-catalytic subunit	3.06929	1.93955	2.83121	5.75078	8.56957	6.46011	0.395048
ko05410	Hypertrophic cardiomyopathy (HCM)	0.000389183	IGFN1	K12567	titin	3.96828	1.19141	5.15089	90.4908	41.6883	125.292	0.11926
ko05410	Hypertrophic cardiomyopathy (HCM)	0.000389183	GPATCH8	K06476	integrin, alpha 2b (platelet glycoprotein IIb of IIb/IIIa complex, antigen CD41);integrin alpha 2b	6.59951	5.03275	6.69433	2.72725	1.72123	3.19834	2.79355
ko05410	Hypertrophic cardiomyopathy (HCM)	0.000389183	TNNC1	K05865	troponin C type 1 (slow)	771.019	1070.63	700.1	300.86	297.437	218.219	2.51845
ko05410	Hypertrophic cardiomyopathy (HCM)	0.000389183	MYL3	K12749	myosin, light chain 3, alkali; ventricular, skeletal, slow	196.064	486.075	405.145	7.30883	15.2832	0.732153	13.5333
ko05410	Hypertrophic cardiomyopathy (HCM)	0.000389183	TNNT3	K12045	troponin T type 2 (cardiac)	92.924	77.9801	95.4105	191.22	227.824	182.514	0.396473
ko05410	Hypertrophic cardiomyopathy (HCM)	0.000389183	TPM1	K10373;K09290	tropomyosin 1 (alpha);tropomyosin alpha-1 chain isoform 1;tropomyosin 3	167.938	151.155	132.173	576.846	762.049	525.709	0.195958
ko01210	2-Oxocarboxylic acid metabolism	0.000435823	GPT2	K00814	glutamic pyruvate transaminase (alanine aminotransferase) 2	21.0083	17.0991	19.0757	7.69563	8.73101	7.9968	2.12634
ko01210	2-Oxocarboxylic acid metabolism	0.000435823	GOT2	K14455	glutamic-oxaloacetic transaminase 2, mitochondrial	232.829	204.862	220.437	184.704	82.8808	140.777	2.67694
ko01210	2-Oxocarboxylic acid metabolism	0.000435823	IDH2	K00031	isocitrate dehydrogenase 2 (NADP+), mitochondrial	74.3525	128.089	92.2623	23.8269	33.0331	28.6248	2.61765
ko01210	2-Oxocarboxylic acid metabolism	0.000435823	CS	K01647	citrate synthase	185.954	210.859	184.452	65.4661	73.7309	53.3127	2.45504
ko03320	PPAR signaling pathway	0.000608401	LOC100861279	K08753	adipocyte fatty acid-binding protein	0.888857	1.55583	1.4866	1.26051	4.8076	2.0094	0.372593
ko03320	PPAR signaling pathway	0.000608401	PEX11A	K08768;K13351	perilipin 1;peroxisomal biogenesis factor 11 alpha	0.421395	1.65427	0.766318	0.799723	2.72725	0.968078	0.442787
ko03320	PPAR signaling pathway	0.000608401	SORBS2	K06086	novel protein similar to vertebrate sorbin and SH3 domain containing family;DKFZP469L0321 protein;sorbin and SH3 domain containing 1	0.390488	1.40831	0.763822	0.865029	6.18388	2.3983	0.234335
ko03320	PPAR signaling pathway	0.000608401	ACSL1	K01897	acyl-CoA synthetase long-chain family member 1	60.2101	68.91	57.2035	20.2765	27.1191	25.6003	2.2321
ko03320	PPAR signaling pathway	0.000608401	CRABP2	K08754	fatty acid binding protein 5 (psoriasis-associated)	0.073675	0.639404	0.269093	1.44894	1.5974	0.46371	0.431014
ko03320	PPAR signaling pathway	0.000608401	CD36	K06259	CD36 molecule (thrombospondin receptor)	7.36295	8.31486	6.86318	3.1208	2.99471	2.65325	2.05289
ko03320	PPAR signaling pathway	0.000608401	ADIPOQ	K07296	adiponectin, C1Q and collagen domain containing	3.18054	1.9296	1.7775	2.01288	46.7774	0.466904	0.0567184
ko03320	PPAR signaling pathway	0.000608401	PLIN5	K08768	perilipin 1	12.4048	22.9751	21.4296	3.13217	4.39682	5.07552	3.37601
ko05133	Pertussis	0.000730441	SERPING1	K04001	factor XIIa inhibitor-like	0.812414	2.94976	1.94659	1.15408	4.48289	0.931808	0.411555
ko05133	Pertussis	0.000730441	CALML6	K02183	calmodulin-like 6	6.68167	4.35334	4.30896	2.55801	1.85286	2.52798	2.27331
ko05133	Pertussis	0.000730441	LOC102170693	K03989	complement C4	0.446957	1.49717	0.680444	0.777241	3.99267	0.648955	0.312378
ko05133	Pertussis	0.000730441	LOC102189753	K03989	complement C4	1.53073	5.03921	2.02835	2.21756	9.05759	1.55163	0.280253
ko05133	Pertussis	0.000730441	LOC102172711	K03989	complement C4	0.506432	1.55919	0.630811	0.847913	3.55391	0.510844	0.343159
ko05133	Pertussis	0.000730441	LOC102188588	K03989	complement C4-like	2.24198	7.70439	2.90877	2.89068	13.5506	2.30444	0.253938
ko05133	Pertussis	0.000730441	C1S	K01331	complement component 1, s subcomponent	2.28466	5.29268	3.15275	3.05678	7.92747	2.03222	0.406058
ko00650	Butanoate metabolism	0.00134132	ACADS	K00248	acyl-CoA dehydrogenase, C-2 to C-3 short chain	21.5442	21.8488	24.8493	8.43999	10.631	8.8483	2.02383
ko00650	Butanoate metabolism	0.00134132	ALDH5A1	K00139	aldehyde dehydrogenase 5 family, member A1	14.0417	13.67	16.349	7.91783	3.29017	10.4048	3.93474
ko00650	Butanoate metabolism	0.00134132	ABAT	K13524	4-aminobutyrate aminotransferase	1.18239	1.176	1.49176	3.31429	4.14615	2.91971	0.432579
ko00650	Butanoate metabolism	0.00134132	BDH1	K00019	3-hydroxybutyrate dehydrogenase, type 1	4.64336	9.42691	6.72801	0.154647	0.210977	0.517648	5.92561
ko05205	Proteoglycans in cancer	0.00161907	FMOD	K08122	toll-like receptor 8	0.936487	0.515287	0.814443	0.444859	5.11057	0.461355	0.278616
ko05205	Proteoglycans in cancer	0.00161907	FN1	K05717	fibronectin 1	2.82274	8.4972	4.02375	3.75319	15.7041	2.28772	0.257641
ko05205	Proteoglycans in cancer	0.00161907	RAI14	K10380	ankyrin 2, neuronal	1.70745	3.28256	1.75919	2.7186	5.13106	1.75121	0.445968
ko05205	Proteoglycans in cancer	0.00161907	HOXD9	K09295	homeobox D10	0.573431	0.037016	0.135436	1.30862	2.28104	1.34609	0.397319
ko05205	Proteoglycans in cancer	0.00161907	CARNS1	K04688;K14755	ribosomal protein S6 kinase, 70kDa, polypeptide 2;carnosine synthase 1	3.55379	3.45169	2.22019	4.70922	8.25479	4.66984	0.42715
ko05205	Proteoglycans in cancer	0.00161907	GPC3	K08109	glypican 3	0.818509	1.73944	1.28368	1.42564	3.30039	1.66636	0.479994
ko05205	Proteoglycans in cancer	0.00161907	BGN	K04660	decorin	0.779849	1.76826	0.69393	1.18051	3.50504	0.397878	0.376625
ko05205	Proteoglycans in cancer	0.00161907	KERA	K08122	toll-like receptor 8	0.121507	1.30568	0.839988	0.347467	1.94827	0.171856	0.473214
ko05205	Proteoglycans in cancer	0.00161907	DCN	K04660	decorin	32.5124	49.0009	47.1507	42.3927	80.9018	36.5602	0.465998
ko05205	Proteoglycans in cancer	0.00161907	FEM1A	K10380	ankyrin 2, neuronal	0	0	0	0	3.34531	0	0.214315
ko05205	Proteoglycans in cancer	0.00161907	ECM2	K04660	decorin	2.29854	6.04394	3.86087	2.93217	7.27542	1.99902	0.473091
ko05205	Proteoglycans in cancer	0.00161907	THBS1	K16857	thrombospondin 1	1.24527	3.28839	2.03675	3.11413	7.48681	1.02612	0.280981
ko04930	Type II diabetes mellitus	0.00171155	KCNJ11	K05004	potassium inwardly-rectifying channel, subfamily J, member 11	0	0	0	0	9.10299	0	0.088483
ko04930	Type II diabetes mellitus	0.00171155	SOCS3	K04696	suppressor of cytokine signaling 3	0.467491	0.473832	0.290165	0.852274	4.73216	0.331183	0.221198
ko04930	Type II diabetes mellitus	0.00171155	HOXD3	K07594	pancreatic and duodenal homeobox 1	1.20677	1.22885	1.3593	2.44706	3.65283	3.47567	0.497812
ko04930	Type II diabetes mellitus	0.00171155	ADIPOQ	K07296	adiponectin, C1Q and collagen domain containing	3.18054	1.9296	1.7775	2.01288	46.7774	0.466904	0.0567184
ko04930	Type II diabetes mellitus	0.00171155	PKM	K00873	pyruvate kinase, muscle	319.614	310.13	226.568	754.429	1045.15	746.271	0.26794
ko04975	Fat digestion and absorption	0.00209561	DGAT2	K11160	diacylglycerol O-acyltransferase 2-like;diacylglycerol O-acyltransferase 2	20.1287	25.8014	21.831	2.37882	5.55549	2.96193	3.40666
ko04975	Fat digestion and absorption	0.00209561	GOT2	K14455	glutamic-oxaloacetic transaminase 2, mitochondrial	232.829	204.862	220.437	184.704	82.8808	140.777	2.67694
ko04975	Fat digestion and absorption	0.00209561	CD36	K06259	CD36 molecule (thrombospondin receptor)	7.36295	8.31486	6.86318	3.1208	2.99471	2.65325	2.05289
ko04975	Fat digestion and absorption	0.00209561	AGPAT2	K13509	1-acylglycerol-3-phosphate O-acyltransferase 2	6.26943	6.78826	4.10823	2.58361	1.52722	2.25741	2.59787
ko04260	Cardiac muscle contraction	0.00226544	TNNI1	K12044	troponin I type 3 (cardiac)	449.127	736.603	440.934	182.765	150.96	123.688	3.0331
ko04260	Cardiac muscle contraction	0.00226544	TNNC1	K05865	troponin C type 1 (slow)	771.019	1070.63	700.1	300.86	297.437	218.219	2.51845
ko04260	Cardiac muscle contraction	0.00226544	MYL3	K12749	myosin, light chain 3, alkali; ventricular, skeletal, slow	196.064	486.075	405.145	7.30883	15.2832	0.732153	13.5333
ko04260	Cardiac muscle contraction	0.00226544	TNNI2	K12044	troponin I type 3 (cardiac)	171.719	206.999	208.066	282.172	420.417	410.341	0.466495
ko04260	Cardiac muscle contraction	0.00226544	TNNT3	K12045	troponin T type 2 (cardiac)	92.924	77.9801	95.4105	191.22	227.824	182.514	0.396473
ko04260	Cardiac muscle contraction	0.00226544	TPM1	K10373;K09290	tropomyosin 1 (alpha);tropomyosin alpha-1 chain isoform 1;tropomyosin 3	167.938	151.155	132.173	576.846	762.049	525.709	0.195958
ko04260	Cardiac muscle contraction	0.00226544	LOC102179291	K02265	cytochrome c oxidase subunit 5B	84.5702	103.311	63.0176	79.7422	239.346	49.0681	0.294911
ko05414	Dilated cardiomyopathy (DCM)	0.00226544	MYBPH	K12568	myosin binding protein C, cardiac	0.0750211	0.35176	0.10176	17.7833	22.9448	13.5017	0.0446202
ko05414	Dilated cardiomyopathy (DCM)	0.00226544	IGFN1	K12567	titin	3.96828	1.19141	5.15089	90.4908	41.6883	125.292	0.11926
ko05414	Dilated cardiomyopathy (DCM)	0.00226544	GPATCH8	K06476	integrin, alpha 2b (platelet glycoprotein IIb of IIb/IIIa complex, antigen CD41);integrin alpha 2b	6.59951	5.03275	6.69433	2.72725	1.72123	3.19834	2.79355
ko05414	Dilated cardiomyopathy (DCM)	0.00226544	TNNC1	K05865	troponin C type 1 (slow)	771.019	1070.63	700.1	300.86	297.437	218.219	2.51845
ko05414	Dilated cardiomyopathy (DCM)	0.00226544	MYL3	K12749	myosin, light chain 3, alkali; ventricular, skeletal, slow	196.064	486.075	405.145	7.30883	15.2832	0.732153	13.5333
ko05414	Dilated cardiomyopathy (DCM)	0.00226544	TNNT3	K12045	troponin T type 2 (cardiac)	92.924	77.9801	95.4105	191.22	227.824	182.514	0.396473
ko05414	Dilated cardiomyopathy (DCM)	0.00226544	TPM1	K10373;K09290	tropomyosin 1 (alpha);tropomyosin alpha-1 chain isoform 1;tropomyosin 3	167.938	151.155	132.173	576.846	762.049	525.709	0.195958
ko04510	Focal adhesion	0.00236025	FN1	K05717	fibronectin 1	2.82274	8.4972	4.02375	3.75319	15.7041	2.28772	0.257641
ko04510	Focal adhesion	0.00236025	COL1A1	K06236	collagen, type I, alpha 1	2.71484	5.26636	2.74418	3.1966	22.0674	1.94468	0.153213
ko04510	Focal adhesion	0.00236025	GPATCH8	K06476	integrin, alpha 2b (platelet glycoprotein IIb of IIb/IIIa complex, antigen CD41);integrin alpha 2b	6.59951	5.03275	6.69433	2.72725	1.72123	3.19834	2.79355
ko04510	Focal adhesion	0.00236025	ZNF445	K04409	p21 protein (Cdc42/Rac)-activated kinase 1	3.01159	2.39219	2.413	1.28157	0.438587	2.43291	2.80092
ko04510	Focal adhesion	0.00236025	MYLK4	K00907	myosin light chain kinase family, member 4	3.02249	2.5914	3.03119	0.128949	0.233457	0.350992	3.27884
ko04510	Focal adhesion	0.00236025	TNXB	K06252	tenascin XB;tenascin-X	4.37954	6.99935	4.24219	4.71896	10.3543	2.1945	0.443433
ko04510	Focal adhesion	0.00236025	BOLA2B	K04371	mitogen-activated protein kinase 2-like	9.55897	12.4026	10.1307	5.02283	4.63051	5.27377	2.00105
ko04510	Focal adhesion	0.00236025	MYLPF	K12758	myosin light chain, phosphorylatable, fast skeletal muscle	1854.03	1507.68	1711.34	2505.85	3641.64	3299.98	0.491352
ko04510	Focal adhesion	0.00236025	MYL10	K12756	myosin light chain 10	0	1.02498	0.605947	0.024422	3.6031	0	0.2631
ko04510	Focal adhesion	0.00236025	COL6A3	K06238	collagen alpha-3(VI) chain-like;collagen, type VI, alpha 3	2.15219	4.72515	3.23429	3.06685	7.05757	2.17088	0.441689
ko04510	Focal adhesion	0.00236025	THBS3	K04659	thrombospondin 3	0.284848	1.28496	0.560189	0.80816	1.97555	0.323486	0.469834
ko04510	Focal adhesion	0.00236025	COL1A2	K06236	collagen alpha-2(I) chain-like	3.57244	9.4269	4.86064	3.84496	26.1101	3.08483	0.187144
ko04510	Focal adhesion	0.00236025	ZFP62	K04409	p21 protein (Cdc42/Rac)-activated kinase 1	2.04247	2.21625	2.00615	0.82483	0.0233756	1.02372	3.1212
ko04510	Focal adhesion	0.00236025	COMP	K04659	cartilage oligomeric matrix protein	0	0.0364617	0.0140096	0	3.7992	0	0.19511
ko04510	Focal adhesion	0.00236025	TNC	K06252	tenascin C	0.081954	1.21891	0.083342	0.450602	3.04753	0.150328	0.275641
ko04510	Focal adhesion	0.00236025	THBS1	K16857	thrombospondin 1	1.24527	3.28839	2.03675	3.11413	7.48681	1.02612	0.280981
ko04510	Focal adhesion	0.00236025	COL6A1	K06238	collagen, type VI, alpha 1	6.15852	8.97344	7.19546	6.66486	15.0992	5.28921	0.458875
ko04510	Focal adhesion	0.00236025	COL6A2	K06238	collagen, type VI, alpha 2	4.58784	7.61968	4.91227	5.68304	11.0181	5.17888	0.48762
ko04510	Focal adhesion	0.00236025	THBS4	K04659	thrombospondin 4	6.88411	7.10593	8.62505	6.2625	28.2862	5.62882	0.266079
ko00270	Cysteine and methionine metabolism	0.0024884	AHCY	K01251	adenosylhomocysteinase	15.7693	13.1075	10.4224	9.28093	4.87053	8.9275	2.50475
ko00270	Cysteine and methionine metabolism	0.0024884	GOT2	K14455	glutamic-oxaloacetic transaminase 2, mitochondrial	232.829	204.862	220.437	184.704	82.8808	140.777	2.67694
ko00270	Cysteine and methionine metabolism	0.0024884	CHCHD2	K00558	DNA (cytosine-5)-methyltransferase 1	70.8281	75.7291	71.4063	51.1006	34.2556	57.8056	2.14276
ko00270	Cysteine and methionine metabolism	0.0024884	LOC108634096	K00016	lactate dehydrogenase A	16.0747	10.0324	14.2114	39.2521	48.4445	36.9087	0.304199
ko00270	Cysteine and methionine metabolism	0.0024884	LDHB	K00016	lactate dehydrogenase B	121.34	183.838	114.062	13.21	33.6108	10.6343	3.4394
ko00250	Alanine, aspartate and glutamate metabolism	0.00404236	ALDH5A1	K00139	aldehyde dehydrogenase 5 family, member A1	14.0417	13.67	16.349	7.91783	3.29017	10.4048	3.93474
ko00250	Alanine, aspartate and glutamate metabolism	0.00404236	GPT2	K00814	glutamic pyruvate transaminase (alanine aminotransferase) 2	21.0083	17.0991	19.0757	7.69563	8.73101	7.9968	2.12634
ko00250	Alanine, aspartate and glutamate metabolism	0.00404236	GOT2	K14455	glutamic-oxaloacetic transaminase 2, mitochondrial	232.829	204.862	220.437	184.704	82.8808	140.777	2.67694
ko00250	Alanine, aspartate and glutamate metabolism	0.00404236	ABAT	K13524	4-aminobutyrate aminotransferase	1.18239	1.176	1.49176	3.31429	4.14615	2.91971	0.432579
ko05144	Malaria	0.00448672	THBS3	K04659	thrombospondin 3	0.284848	1.28496	0.560189	0.80816	1.97555	0.323486	0.469834
ko05144	Malaria	0.00448672	CD36	K06259	CD36 molecule (thrombospondin receptor)	7.36295	8.31486	6.86318	3.1208	2.99471	2.65325	2.05289
ko05144	Malaria	0.00448672	COMP	K04659	cartilage oligomeric matrix protein	0	0.0364617	0.0140096	0	3.7992	0	0.19511
ko05144	Malaria	0.00448672	THBS1	K16857	thrombospondin 1	1.24527	3.28839	2.03675	3.11413	7.48681	1.02612	0.280981
ko05144	Malaria	0.00448672	THBS4	K04659	thrombospondin 4	6.88411	7.10593	8.62505	6.2625	28.2862	5.62882	0.266079
ko04350	TGF-beta signaling pathway	0.00609266	BOLA2B	K04371	mitogen-activated protein kinase 2-like	9.55897	12.4026	10.1307	5.02283	4.63051	5.27377	2.00105
ko04350	TGF-beta signaling pathway	0.00609266	CARNS1	K04688;K14755	ribosomal protein S6 kinase, 70kDa, polypeptide 2;carnosine synthase 1	3.55379	3.45169	2.22019	4.70922	8.25479	4.66984	0.42715
ko04350	TGF-beta signaling pathway	0.00609266	BGN	K04660	decorin	0.779849	1.76826	0.69393	1.18051	3.50504	0.397878	0.376625
ko04350	TGF-beta signaling pathway	0.00609266	DCN	K04660	decorin	32.5124	49.0009	47.1507	42.3927	80.9018	36.5602	0.465998
ko04350	TGF-beta signaling pathway	0.00609266	FBLN1	K19559	latent transforming growth factor beta binding protein 1	1.67092	3.06482	2.42132	2.71942	5.67216	2.10854	0.43924
ko04350	TGF-beta signaling pathway	0.00609266	ECM2	K04660	decorin	2.29854	6.04394	3.86087	2.93217	7.27542	1.99902	0.473091
ko04350	TGF-beta signaling pathway	0.00609266	THBS1	K16857	thrombospondin 1	1.24527	3.28839	2.03675	3.11413	7.48681	1.02612	0.280981
ko04350	TGF-beta signaling pathway	0.00609266	EFEMP1	K19559	latent transforming growth factor beta binding protein 1	3.59501	4.76366	4.50867	3.78619	8.71959	2.17002	0.472272
ko04610	Complement and coagulation cascades	0.00624108	SERPINE1	K03982	serpin peptidase inhibitor, clade E (nexin, plasminogen activator inhibitor type 1), member 1	0.07336	0.12068	0.05188	0.263681	1.09646	0.043115	0.485436
ko04610	Complement and coagulation cascades	0.00624108	SERPING1	K04001	factor XIIa inhibitor-like	0.812414	2.94976	1.94659	1.15408	4.48289	0.931808	0.411555
ko04610	Complement and coagulation cascades	0.00624108	LOC102170693	K03989	complement C4	0.446957	1.49717	0.680444	0.777241	3.99267	0.648955	0.312378
ko04610	Complement and coagulation cascades	0.00624108	LOC102189753	K03989	complement C4	1.53073	5.03921	2.02835	2.21756	9.05759	1.55163	0.280253
ko04610	Complement and coagulation cascades	0.00624108	LOC102172711	K03989	complement C4	0.506432	1.55919	0.630811	0.847913	3.55391	0.510844	0.343159
ko04610	Complement and coagulation cascades	0.00624108	LOC102188588	K03989	complement C4-like	2.24198	7.70439	2.90877	2.89068	13.5506	2.30444	0.253938
ko04610	Complement and coagulation cascades	0.00624108	C1S	K01331	complement component 1, s subcomponent	2.28466	5.29268	3.15275	3.05678	7.92747	2.03222	0.406058
ko05150	Staphylococcus aureus infection	0.00781972	LOC102170693	K03989	complement C4	0.446957	1.49717	0.680444	0.777241	3.99267	0.648955	0.312378
ko05150	Staphylococcus aureus infection	0.00781972	LOC102189753	K03989	complement C4	1.53073	5.03921	2.02835	2.21756	9.05759	1.55163	0.280253
ko05150	Staphylococcus aureus infection	0.00781972	LOC102172711	K03989	complement C4	0.506432	1.55919	0.630811	0.847913	3.55391	0.510844	0.343159
ko05150	Staphylococcus aureus infection	0.00781972	LOC102188588	K03989	complement C4-like	2.24198	7.70439	2.90877	2.89068	13.5506	2.30444	0.253938
ko05150	Staphylococcus aureus infection	0.00781972	C1S	K01331	complement component 1, s subcomponent	2.28466	5.29268	3.15275	3.05678	7.92747	2.03222	0.406058
ko00260	Glycine, serine and threonine metabolism	0.00852836	PGAM2	K01834	phosphoglycerate mutase 2 (muscle)	50.2417	79.5666	69.8579	528.012	739.463	80.5752	0.061344
ko00260	Glycine, serine and threonine metabolism	0.00852836	PSPH	K01079	phosphoserine phosphatase	0.724471	0.546884	0.954542	0.78237	2.52629	0.873023	0.488045
ko00260	Glycine, serine and threonine metabolism	0.00852836	LOC108633215	K00274	monoamine oxidase B	8.0921	8.21135	9.83496	5.8122	3.44281	4.6902	2.15776
ko00260	Glycine, serine and threonine metabolism	0.00852836	PHGDH	K00058	phosphoglycerate dehydrogenase	0.800776	0.212542	0.596327	0.806739	7.34901	0.290483	0.171734
ko04922	Glucagon signaling pathway	0.0125766	CALML6	K02183	calmodulin-like 6	6.68167	4.35334	4.30896	2.55801	1.85286	2.52798	2.27331
ko04922	Glucagon signaling pathway	0.0125766	PRKAG3	K07200	protein kinase, AMP-activated, gamma 3 non-catalytic subunit	3.06929	1.93955	2.83121	5.75078	8.56957	6.46011	0.395048
ko04922	Glucagon signaling pathway	0.0125766	PGAM2	K01834	phosphoglycerate mutase 2 (muscle)	50.2417	79.5666	69.8579	528.012	739.463	80.5752	0.061344
ko04922	Glucagon signaling pathway	0.0125766	LOC108634096	K00016	lactate dehydrogenase A	16.0747	10.0324	14.2114	39.2521	48.4445	36.9087	0.304199
ko04922	Glucagon signaling pathway	0.0125766	LDHB	K00016	lactate dehydrogenase B	121.34	183.838	114.062	13.21	33.6108	10.6343	3.4394
ko04922	Glucagon signaling pathway	0.0125766	PKM	K00873	pyruvate kinase, muscle	319.614	310.13	226.568	754.429	1045.15	746.271	0.26794
ko05206	MicroRNAs in cancer	0.0133746	MDM4	K10127	MDM4, p53 regulator	4.12701	3.09678	3.57245	1.64681	1.20088	1.30059	2.13832
ko05206	MicroRNAs in cancer	0.0133746	LOC102169897	K13863	solute carrier family 7 (cationic amino acid transporter, y+ system), member 1	0.039296	0.405046	0.040751	0.016535	1.63666	0.419919	0.415674
ko05206	MicroRNAs in cancer	0.0133746	TNXB	K06252	tenascin XB;tenascin-X	4.37954	6.99935	4.24219	4.71896	10.3543	2.1945	0.443433
ko05206	MicroRNAs in cancer	0.0133746	HOXD9	K09295	homeobox D10	0.573431	0.037016	0.135436	1.30862	2.28104	1.34609	0.397319
ko05206	MicroRNAs in cancer	0.0133746	CHCHD2	K00558	DNA (cytosine-5)-methyltransferase 1	70.8281	75.7291	71.4063	51.1006	34.2556	57.8056	2.14276
ko05206	MicroRNAs in cancer	0.0133746	TNC	K06252	tenascin C	0.081954	1.21891	0.083342	0.450602	3.04753	0.150328	0.275641
ko05206	MicroRNAs in cancer	0.0133746	MARCKS	K12561	myristoylated alanine rich protein kinase C substrate	1.42604	1.90796	1.87161	2.87229	4.06434	2.15209	0.498619
ko05206	MicroRNAs in cancer	0.0133746	TPM1	K10373;K09290	tropomyosin 1 (alpha);tropomyosin alpha-1 chain isoform 1;tropomyosin 3	167.938	151.155	132.173	576.846	762.049	525.709	0.195958
ko05206	MicroRNAs in cancer	0.0133746	THBS1	K16857	thrombospondin 1	1.24527	3.28839	2.03675	3.11413	7.48681	1.02612	0.280981
ko04933	AGE-RAGE signaling pathway in diabetic complications	0.0139746	SERPINE1	K03982	serpin peptidase inhibitor, clade E (nexin, plasminogen activator inhibitor type 1), member 1	0.07336	0.12068	0.05188	0.263681	1.09646	0.043115	0.485436
ko04933	AGE-RAGE signaling pathway in diabetic complications	0.0139746	FN1	K05717	fibronectin 1	2.82274	8.4972	4.02375	3.75319	15.7041	2.28772	0.257641
ko04933	AGE-RAGE signaling pathway in diabetic complications	0.0139746	COL1A1	K06236	collagen, type I, alpha 1	2.71484	5.26636	2.74418	3.1966	22.0674	1.94468	0.153213
ko04933	AGE-RAGE signaling pathway in diabetic complications	0.0139746	BOLA2B	K04371	mitogen-activated protein kinase 2-like	9.55897	12.4026	10.1307	5.02283	4.63051	5.27377	2.00105
ko04933	AGE-RAGE signaling pathway in diabetic complications	0.0139746	COL3A1	K19720	collagen, type III, alpha 1	6.11781	14.1209	8.05604	5.22107	31.1252	5.35159	0.25058
ko04933	AGE-RAGE signaling pathway in diabetic complications	0.0139746	COL1A2	K06236	collagen alpha-2(I) chain-like	3.57244	9.4269	4.86064	3.84496	26.1101	3.08483	0.187144
ko04933	AGE-RAGE signaling pathway in diabetic complications	0.0139746	EGR1	K09203	early growth response 1	0.254666	0.0414683	0.0957329	0.0750304	10.1095	0.233173	0.0956057
ko04151	PI3K-Akt signaling pathway	0.0174696	FN1	K05717	fibronectin 1	2.82274	8.4972	4.02375	3.75319	15.7041	2.28772	0.257641
ko04151	PI3K-Akt signaling pathway	0.0174696	COL1A1	K06236	collagen, type I, alpha 1	2.71484	5.26636	2.74418	3.1966	22.0674	1.94468	0.153213
ko04151	PI3K-Akt signaling pathway	0.0174696	GPATCH8	K06476	integrin, alpha 2b (platelet glycoprotein IIb of IIb/IIIa complex, antigen CD41);integrin alpha 2b	6.59951	5.03275	6.69433	2.72725	1.72123	3.19834	2.79355
ko04151	PI3K-Akt signaling pathway	0.0174696	TNXB	K06252	tenascin XB;tenascin-X	4.37954	6.99935	4.24219	4.71896	10.3543	2.1945	0.443433
ko04151	PI3K-Akt signaling pathway	0.0174696	CARNS1	K04688;K14755	ribosomal protein S6 kinase, 70kDa, polypeptide 2;carnosine synthase 1	3.55379	3.45169	2.22019	4.70922	8.25479	4.66984	0.42715
ko04151	PI3K-Akt signaling pathway	0.0174696	COL6A3	K06238	collagen alpha-3(VI) chain-like;collagen, type VI, alpha 3	2.15219	4.72515	3.23429	3.06685	7.05757	2.17088	0.441689
ko04151	PI3K-Akt signaling pathway	0.0174696	THBS3	K04659	thrombospondin 3	0.284848	1.28496	0.560189	0.80816	1.97555	0.323486	0.469834
ko04151	PI3K-Akt signaling pathway	0.0174696	COMP	K04659	cartilage oligomeric matrix protein	0	0.0364617	0.0140096	0	3.7992	0	0.19511
ko04151	PI3K-Akt signaling pathway	0.0174696	TNC	K06252	tenascin C	0.081954	1.21891	0.083342	0.450602	3.04753	0.150328	0.275641
ko04151	PI3K-Akt signaling pathway	0.0174696	THBS1	K16857	thrombospondin 1	1.24527	3.28839	2.03675	3.11413	7.48681	1.02612	0.280981
ko04151	PI3K-Akt signaling pathway	0.0174696	COL6A2	K06238	collagen, type VI, alpha 2	4.58784	7.61968	4.91227	5.68304	11.0181	5.17888	0.48762
ko04151	PI3K-Akt signaling pathway	0.0174696	THBS4	K04659	thrombospondin 4	6.88411	7.10593	8.62505	6.2625	28.2862	5.62882	0.266079
ko00620	Pyruvate metabolism	0.0180338	ME2	K00027	malic enzyme 2, NAD(+)-dependent, mitochondrial	4.86801	7.52837	7.2202	0.926357	1.78786	1.59703	2.56426
ko00620	Pyruvate metabolism	0.0180338	LOC108634096	K00016	lactate dehydrogenase A	16.0747	10.0324	14.2114	39.2521	48.4445	36.9087	0.304199
ko00620	Pyruvate metabolism	0.0180338	LDHB	K00016	lactate dehydrogenase B	121.34	183.838	114.062	13.21	33.6108	10.6343	3.4394
ko00620	Pyruvate metabolism	0.0180338	PKM	K00873	pyruvate kinase, muscle	319.614	310.13	226.568	754.429	1045.15	746.271	0.26794
ko04146	Peroxisome	0.0189243	PEX11A	K08768;K13351	perilipin 1;peroxisomal biogenesis factor 11 alpha	0.421395	1.65427	0.766318	0.799723	2.72725	0.968078	0.442787
ko04146	Peroxisome	0.0189243	IDH2	K00031	isocitrate dehydrogenase 2 (NADP+), mitochondrial	74.3525	128.089	92.2623	23.8269	33.0331	28.6248	2.61765
ko04146	Peroxisome	0.0189243	DECR2	K13237	2,4-dienoyl CoA reductase 2, peroxisomal	8.51394	6.48122	5.9652	3.13255	3.14802	4.61178	2.08697
ko04146	Peroxisome	0.0189243	ACSL1	K01897	acyl-CoA synthetase long-chain family member 1	60.2101	68.91	57.2035	20.2765	27.1191	25.6003	2.2321
ko04146	Peroxisome	0.0189243	HSDL2	K08764	non-specific lipid-transfer protein-like	10.6437	14.734	10.0546	2.95727	4.53218	3.54065	2.18146
ko04146	Peroxisome	0.0189243	PEX13	K13344	peroxisomal biogenesis factor 13	4.57239	4.97107	5.62823	4.23222	2.07173	4.53091	2.00897
ko04920	Adipocytokine signaling pathway	0.0197289	PRKAG3	K07200	protein kinase, AMP-activated, gamma 3 non-catalytic subunit	3.06929	1.93955	2.83121	5.75078	8.56957	6.46011	0.395048
ko04920	Adipocytokine signaling pathway	0.0197289	SOCS3	K04696	suppressor of cytokine signaling 3	0.467491	0.473832	0.290165	0.852274	4.73216	0.331183	0.221198
ko04920	Adipocytokine signaling pathway	0.0197289	ACSL1	K01897	acyl-CoA synthetase long-chain family member 1	60.2101	68.91	57.2035	20.2765	27.1191	25.6003	2.2321
ko04920	Adipocytokine signaling pathway	0.0197289	CD36	K06259	CD36 molecule (thrombospondin receptor)	7.36295	8.31486	6.86318	3.1208	2.99471	2.65325	2.05289
ko04920	Adipocytokine signaling pathway	0.0197289	ADIPOQ	K07296	adiponectin, C1Q and collagen domain containing	3.18054	1.9296	1.7775	2.01288	46.7774	0.466904	0.0567184
ko01212	Fatty acid metabolism	0.0240088	ACADS	K00248	acyl-CoA dehydrogenase, C-2 to C-3 short chain	21.5442	21.8488	24.8493	8.43999	10.631	8.8483	2.02383
ko01212	Fatty acid metabolism	0.0240088	ACADVL	K09479	acyl-CoA dehydrogenase, very long chain	137.881	187.783	151.647	44.4787	56.4877	41.3864	2.56033
ko01212	Fatty acid metabolism	0.0240088	ACSL1	K01897	acyl-CoA synthetase long-chain family member 1	60.2101	68.91	57.2035	20.2765	27.1191	25.6003	2.2321
ko01212	Fatty acid metabolism	0.0240088	TECRL	K10258	very-long-chain enoyl-CoA reductase-like	3.74463	3.66388	3.68418	0.614034	0.767034	0.664476	2.6672
ko00640	Propanoate metabolism	0.0242526	ABAT	K13524	4-aminobutyrate aminotransferase	1.18239	1.176	1.49176	3.31429	4.14615	2.91971	0.432579
ko00640	Propanoate metabolism	0.0242526	LOC108634096	K00016	lactate dehydrogenase A	16.0747	10.0324	14.2114	39.2521	48.4445	36.9087	0.304199
ko00640	Propanoate metabolism	0.0242526	LDHB	K00016	lactate dehydrogenase B	121.34	183.838	114.062	13.21	33.6108	10.6343	3.4394
ko04261	Adrenergic signaling in cardiomyocytes	0.0256888	CALML6	K02183	calmodulin-like 6	6.68167	4.35334	4.30896	2.55801	1.85286	2.52798	2.27331
ko04261	Adrenergic signaling in cardiomyocytes	0.0256888	TNNI1	K12044	troponin I type 3 (cardiac)	449.127	736.603	440.934	182.765	150.96	123.688	3.0331
ko04261	Adrenergic signaling in cardiomyocytes	0.0256888	TNNC1	K05865	troponin C type 1 (slow)	771.019	1070.63	700.1	300.86	297.437	218.219	2.51845
ko04261	Adrenergic signaling in cardiomyocytes	0.0256888	MYL3	K12749	myosin, light chain 3, alkali; ventricular, skeletal, slow	196.064	486.075	405.145	7.30883	15.2832	0.732153	13.5333
ko04261	Adrenergic signaling in cardiomyocytes	0.0256888	BOLA2B	K04371	mitogen-activated protein kinase 2-like	9.55897	12.4026	10.1307	5.02283	4.63051	5.27377	2.00105
ko04261	Adrenergic signaling in cardiomyocytes	0.0256888	TNNI2	K12044	troponin I type 3 (cardiac)	171.719	206.999	208.066	282.172	420.417	410.341	0.466495
ko04261	Adrenergic signaling in cardiomyocytes	0.0256888	TNNT3	K12045	troponin T type 2 (cardiac)	92.924	77.9801	95.4105	191.22	227.824	182.514	0.396473
ko04261	Adrenergic signaling in cardiomyocytes	0.0256888	TPM1	K10373;K09290	tropomyosin 1 (alpha);tropomyosin alpha-1 chain isoform 1;tropomyosin 3	167.938	151.155	132.173	576.846	762.049	525.709	0.195958
ko00410	beta-Alanine metabolism	0.0258328	GADL1	K18966	glutamate decarboxylase-like 1	1.08462	0.993662	0.938704	3.48112	4.90871	4.49707	0.348115
ko00410	beta-Alanine metabolism	0.0258328	ABAT	K13524	4-aminobutyrate aminotransferase	1.18239	1.176	1.49176	3.31429	4.14615	2.91971	0.432579
ko00410	beta-Alanine metabolism	0.0258328	CARNS1	K04688;K14755	ribosomal protein S6 kinase, 70kDa, polypeptide 2;carnosine synthase 1	3.55379	3.45169	2.22019	4.70922	8.25479	4.66984	0.42715
ko00330	Arginine and proline metabolism	0.0285847	GOT2	K14455	glutamic-oxaloacetic transaminase 2, mitochondrial	232.829	204.862	220.437	184.704	82.8808	140.777	2.67694
ko00330	Arginine and proline metabolism	0.0285847	CARNS1	K04688;K14755	ribosomal protein S6 kinase, 70kDa, polypeptide 2;carnosine synthase 1	3.55379	3.45169	2.22019	4.70922	8.25479	4.66984	0.42715
ko00330	Arginine and proline metabolism	0.0285847	LOC108633215	K00274	monoamine oxidase B	8.0921	8.21135	9.83496	5.8122	3.44281	4.6902	2.15776
ko00330	Arginine and proline metabolism	0.0285847	ODC1	K01581	ornithine decarboxylase 1	2.2299	2.80278	1.90917	5.73948	7.09337	3.61644	0.37056
ko05230	Central carbon metabolism in cancer	0.039196	PGAM2	K01834	phosphoglycerate mutase 2 (muscle)	50.2417	79.5666	69.8579	528.012	739.463	80.5752	0.061344
ko05230	Central carbon metabolism in cancer	0.039196	SLC16A1	K08180	solute carrier family 16 (monocarboxylate transporter), member 3	5.83541	6.22306	6.28861	1.78302	2.42652	1.84555	2.0415
ko05230	Central carbon metabolism in cancer	0.039196	PFKM	K00850	phosphofructokinase, muscle	102.804	79.0489	98.0015	212.9	204.756	228.204	0.4824
ko05230	Central carbon metabolism in cancer	0.039196	PKM	K00873	pyruvate kinase, muscle	319.614	310.13	226.568	754.429	1045.15	746.271	0.26794
ko04910	Insulin signaling pathway	0.0417389	CALML6	K02183	calmodulin-like 6	6.68167	4.35334	4.30896	2.55801	1.85286	2.52798	2.27331
ko04910	Insulin signaling pathway	0.0417389	PRKAG3	K07200	protein kinase, AMP-activated, gamma 3 non-catalytic subunit	3.06929	1.93955	2.83121	5.75078	8.56957	6.46011	0.395048
ko04910	Insulin signaling pathway	0.0417389	SOCS3	K04696	suppressor of cytokine signaling 3	0.467491	0.473832	0.290165	0.852274	4.73216	0.331183	0.221198
ko04910	Insulin signaling pathway	0.0417389	ABI3BP	K05695	protein tyrosine phosphatase, receptor type, F	0.672801	1.2484	0.83942	0.727548	2.43435	0.442895	0.495876
ko04910	Insulin signaling pathway	0.0417389	BOLA2B	K04371	mitogen-activated protein kinase 2-like	9.55897	12.4026	10.1307	5.02283	4.63051	5.27377	2.00105
ko04910	Insulin signaling pathway	0.0417389	SORBS2	K06086	novel protein similar to vertebrate sorbin and SH3 domain containing family;DKFZP469L0321 protein;sorbin and SH3 domain containing 1	0.390488	1.40831	0.763822	0.865029	6.18388	2.3983	0.234335
ko04910	Insulin signaling pathway	0.0417389	CARNS1	K04688;K14755	ribosomal protein S6 kinase, 70kDa, polypeptide 2;carnosine synthase 1	3.55379	3.45169	2.22019	4.70922	8.25479	4.66984	0.42715
ko00220	Arginine biosynthesis	0.0511366	GPT2	K00814	glutamic pyruvate transaminase (alanine aminotransferase) 2	21.0083	17.0991	19.0757	7.69563	8.73101	7.9968	2.12634
ko00220	Arginine biosynthesis	0.0511366	GOT2	K14455	glutamic-oxaloacetic transaminase 2, mitochondrial	232.829	204.862	220.437	184.704	82.8808	140.777	2.67694
ko00360	Phenylalanine metabolism	0.0550402	GOT2	K14455	glutamic-oxaloacetic transaminase 2, mitochondrial	232.829	204.862	220.437	184.704	82.8808	140.777	2.67694
ko00360	Phenylalanine metabolism	0.0550402	LOC108633215	K00274	monoamine oxidase B	8.0921	8.21135	9.83496	5.8122	3.44281	4.6902	2.15776
ko04670	Leukocyte transendothelial migration	0.0568231	MYLPF	K12758	myosin light chain, phosphorylatable, fast skeletal muscle	1854.03	1507.68	1711.34	2505.85	3641.64	3299.98	0.491352
ko04670	Leukocyte transendothelial migration	0.0568231	MYL10	K12756	myosin light chain 10	0	1.02498	0.605947	0.024422	3.6031	0	0.2631
ko04670	Leukocyte transendothelial migration	0.0568231	CD99	K06520	CD99 molecule	3.78321	2.73979	3.8374	10.4445	10.2374	7.18258	0.39073
ko04670	Leukocyte transendothelial migration	0.0568231	CLDN5	K06087	claudin 5	0	0	0	0	4.69998	0	0.161245
ko04670	Leukocyte transendothelial migration	0.0568231	NCF4	K08012	neutrophil cytosolic factor 4, 40kDa	0.1245	0.0631542	0.0565375	0.132076	1.48273	0.0904446	0.420995
ko04152	AMPK signaling pathway	0.0568231	PRKAG3	K07200	protein kinase, AMP-activated, gamma 3 non-catalytic subunit	3.06929	1.93955	2.83121	5.75078	8.56957	6.46011	0.395048
ko04152	AMPK signaling pathway	0.0568231	CARNS1	K04688;K14755	ribosomal protein S6 kinase, 70kDa, polypeptide 2;carnosine synthase 1	3.55379	3.45169	2.22019	4.70922	8.25479	4.66984	0.42715
ko04152	AMPK signaling pathway	0.0568231	CD36	K06259	CD36 molecule (thrombospondin receptor)	7.36295	8.31486	6.86318	3.1208	2.99471	2.65325	2.05289
ko04152	AMPK signaling pathway	0.0568231	PFKM	K00850	phosphofructokinase, muscle	102.804	79.0489	98.0015	212.9	204.756	228.204	0.4824
ko04152	AMPK signaling pathway	0.0568231	ADIPOQ	K07296	adiponectin, C1Q and collagen domain containing	3.18054	1.9296	1.7775	2.01288	46.7774	0.466904	0.0567184
ko00400	Phenylalanine, tyrosine and tryptophan biosynthesis	0.0595468	GOT2	K14455	glutamic-oxaloacetic transaminase 2, mitochondrial	232.829	204.862	220.437	184.704	82.8808	140.777	2.67694
ko00071	Fatty acid degradation	0.0737918	ACADS	K00248	acyl-CoA dehydrogenase, C-2 to C-3 short chain	21.5442	21.8488	24.8493	8.43999	10.631	8.8483	2.02383
ko00071	Fatty acid degradation	0.0737918	ACADVL	K09479	acyl-CoA dehydrogenase, very long chain	137.881	187.783	151.647	44.4787	56.4877	41.3864	2.56033
ko00071	Fatty acid degradation	0.0737918	ACSL1	K01897	acyl-CoA synthetase long-chain family member 1	60.2101	68.91	57.2035	20.2765	27.1191	25.6003	2.2321
ko04066	HIF-1 signaling pathway	0.0757249	SERPINE1	K03982	serpin peptidase inhibitor, clade E (nexin, plasminogen activator inhibitor type 1), member 1	0.07336	0.12068	0.05188	0.263681	1.09646	0.043115	0.485436
ko04066	HIF-1 signaling pathway	0.0757249	ENO3	K01689	enolase 3 (beta, muscle)	467.211	387.582	492.356	935.37	1306.36	1110.24	0.357049
ko04066	HIF-1 signaling pathway	0.0757249	CARNS1	K04688;K14755	ribosomal protein S6 kinase, 70kDa, polypeptide 2;carnosine synthase 1	3.55379	3.45169	2.22019	4.70922	8.25479	4.66984	0.42715
ko04066	HIF-1 signaling pathway	0.0757249	ZDHHC19	K06503;K16675	transferrin receptor;zinc finger protein DHHC domain containing protein	5.53842	6.63979	4.45977	2.53538	1.98357	1.91318	2.07403
ko04066	HIF-1 signaling pathway	0.0757249	GAPDH	K00134	glyceraldehyde-3-phosphate dehydrogenase	2140.79	1775.97	1988.89	5143.84	5521.18	5711.52	0.372056
ko00340	Histidine metabolism	0.0849859	CARNS1	K04688;K14755	ribosomal protein S6 kinase, 70kDa, polypeptide 2;carnosine synthase 1	3.55379	3.45169	2.22019	4.70922	8.25479	4.66984	0.42715
ko00340	Histidine metabolism	0.0849859	LOC108633215	K00274	monoamine oxidase B	8.0921	8.21135	9.83496	5.8122	3.44281	4.6902	2.15776
ko04145	Phagosome	0.0960502	RAB6A	K07887	RAB5A, member RAS oncogene family	9.77757	9.31062	11.198	9.87677	1.76821	11.3054	4.38269
ko04145	Phagosome	0.0960502	THBS3	K04659	thrombospondin 3	0.284848	1.28496	0.560189	0.80816	1.97555	0.323486	0.469834
ko04145	Phagosome	0.0960502	CD36	K06259	CD36 molecule (thrombospondin receptor)	7.36295	8.31486	6.86318	3.1208	2.99471	2.65325	2.05289
ko04145	Phagosome	0.0960502	ZDHHC19	K06503;K16675	transferrin receptor;zinc finger protein DHHC domain containing protein	5.53842	6.63979	4.45977	2.53538	1.98357	1.91318	2.07403
ko04145	Phagosome	0.0960502	NCF4	K08012	neutrophil cytosolic factor 4, 40kDa	0.1245	0.0631542	0.0565375	0.132076	1.48273	0.0904446	0.420995
ko04145	Phagosome	0.0960502	COMP	K04659	cartilage oligomeric matrix protein	0	0.0364617	0.0140096	0	3.7992	0	0.19511
ko04145	Phagosome	0.0960502	THBS1	K16857	thrombospondin 1	1.24527	3.28839	2.03675	3.11413	7.48681	1.02612	0.280981
ko04145	Phagosome	0.0960502	THBS4	K04659	thrombospondin 4	6.88411	7.10593	8.62505	6.2625	28.2862	5.62882	0.266079
ko04020	Calcium signaling pathway	0.0965563	TNNC2	K12042	fast twitch skeletal muscle troponin C2	1205.16	1240.02	1229.73	2050.41	2812.13	2756.98	0.446535
ko04020	Calcium signaling pathway	0.0965563	LOC100860961	K09565	peptidylprolyl isomerase F	0.024422	0.277693	0	0.340456	1.10461	0.214343	0.482242
ko04020	Calcium signaling pathway	0.0965563	CALML6	K02183	calmodulin-like 6	6.68167	4.35334	4.30896	2.55801	1.85286	2.52798	2.27331
ko04020	Calcium signaling pathway	0.0965563	ATP2A2	K05853	ATPase, Ca++ transporting, cardiac muscle, slow twitch 2	1125.13	976.547	1192.93	303.404	304.513	278.791	3.62579
ko04020	Calcium signaling pathway	0.0965563	TNNC1	K05865	troponin C type 1 (slow)	771.019	1070.63	700.1	300.86	297.437	218.219	2.51845
ko04020	Calcium signaling pathway	0.0965563	MYLK4	K00907	myosin light chain kinase family, member 4	3.02249	2.5914	3.03119	0.128949	0.233457	0.350992	3.27884
ko04020	Calcium signaling pathway	0.0965563	PPIA	K09565	peptidylprolyl isomerase F;peptidylprolyl isomerase F	7.05063	7.30577	7.35063	13.9379	15.8684	11.6629	0.470665
ko00052	Galactose metabolism	0.108718	PGM1	K01835	phosphoglucomutase 1	152.9	94.3935	134.74	376.927	343.288	372.219	0.398417
ko00052	Galactose metabolism	0.108718	PFKM	K00850	phosphofructokinase, muscle	102.804	79.0489	98.0015	212.9	204.756	228.204	0.4824
ko00051	Fructose and mannose metabolism	0.113655	PFKM	K00850	phosphofructokinase, muscle	102.804	79.0489	98.0015	212.9	204.756	228.204	0.4824
ko00051	Fructose and mannose metabolism	0.113655	TPI1	K01803	triosephosphate isomerase 1	279.541	245.965	284.879	481.424	619.076	520.061	0.445795
ko00030	Pentose phosphate pathway	0.11865	PGM1	K01835	phosphoglucomutase 1	152.9	94.3935	134.74	376.927	343.288	372.219	0.398417
ko00030	Pentose phosphate pathway	0.11865	PFKM	K00850	phosphofructokinase, muscle	102.804	79.0489	98.0015	212.9	204.756	228.204	0.4824
ko04932	Non-alcoholic fatty liver disease (NAFLD)	0.124571	PRKAG3	K07200	protein kinase, AMP-activated, gamma 3 non-catalytic subunit	3.06929	1.93955	2.83121	5.75078	8.56957	6.46011	0.395048
ko04932	Non-alcoholic fatty liver disease (NAFLD)	0.124571	SOCS3	K04696	suppressor of cytokine signaling 3	0.467491	0.473832	0.290165	0.852274	4.73216	0.331183	0.221198
ko04932	Non-alcoholic fatty liver disease (NAFLD)	0.124571	ADIPOQ	K07296	adiponectin, C1Q and collagen domain containing	3.18054	1.9296	1.7775	2.01288	46.7774	0.466904	0.0567184
ko04932	Non-alcoholic fatty liver disease (NAFLD)	0.124571	LOC102179291	K02265	cytochrome c oxidase subunit 5B	84.5702	103.311	63.0176	79.7422	239.346	49.0681	0.294911
ko04932	Non-alcoholic fatty liver disease (NAFLD)	0.124571	NDUFA8	K03952	NADH dehydrogenase (ubiquinone) 1 alpha subcomplex, 8, 19kDa	56.3151	60.4559	57.2832	48.035	24.7207	44.2096	2.30923
ko04213	Longevity regulating pathway - multiple species	0.125975	PRKAG3	K07200	protein kinase, AMP-activated, gamma 3 non-catalytic subunit	3.06929	1.93955	2.83121	5.75078	8.56957	6.46011	0.395048
ko04213	Longevity regulating pathway - multiple species	0.125975	EIF4EBP2	K18644	eukaryotic translation initiation factor 4E binding protein 2	63.249	52.9918	69.5276	51.8579	3.99239	56.6821	14.6593
ko04213	Longevity regulating pathway - multiple species	0.125975	CARNS1	K04688;K14755	ribosomal protein S6 kinase, 70kDa, polypeptide 2;carnosine synthase 1	3.55379	3.45169	2.22019	4.70922	8.25479	4.66984	0.42715
ko00020	Citrate cycle (TCA cycle)	0.128798	IDH2	K00031	isocitrate dehydrogenase 2 (NADP+), mitochondrial	74.3525	128.089	92.2623	23.8269	33.0331	28.6248	2.61765
ko00020	Citrate cycle (TCA cycle)	0.128798	CS	K01647	citrate synthase	185.954	210.859	184.452	65.4661	73.7309	53.3127	2.45504
ko04931	Insulin resistance	0.129371	PRKAG3	K07200	protein kinase, AMP-activated, gamma 3 non-catalytic subunit	3.06929	1.93955	2.83121	5.75078	8.56957	6.46011	0.395048
ko04931	Insulin resistance	0.129371	PTPN14	K07293	tyrosine-protein phosphatase corkscrew-like	3.6844	3.29439	4.70689	3.8158	8.93025	3.12913	0.468114
ko04931	Insulin resistance	0.129371	SOCS3	K04696	suppressor of cytokine signaling 3	0.467491	0.473832	0.290165	0.852274	4.73216	0.331183	0.221198
ko04931	Insulin resistance	0.129371	ABI3BP	K05695	protein tyrosine phosphatase, receptor type, F	0.672801	1.2484	0.83942	0.727548	2.43435	0.442895	0.495876
ko04931	Insulin resistance	0.129371	CARNS1	K04688;K14755	ribosomal protein S6 kinase, 70kDa, polypeptide 2;carnosine synthase 1	3.55379	3.45169	2.22019	4.70922	8.25479	4.66984	0.42715
ko04931	Insulin resistance	0.129371	CD36	K06259	CD36 molecule (thrombospondin receptor)	7.36295	8.31486	6.86318	3.1208	2.99471	2.65325	2.05289
ko05322	Systemic lupus erythematosus	0.131234	LOC102170693	K03989	complement C4	0.446957	1.49717	0.680444	0.777241	3.99267	0.648955	0.312378
ko05322	Systemic lupus erythematosus	0.131234	LOC102189753	K03989	complement C4	1.53073	5.03921	2.02835	2.21756	9.05759	1.55163	0.280253
ko05322	Systemic lupus erythematosus	0.131234	LOC102172711	K03989	complement C4	0.506432	1.55919	0.630811	0.847913	3.55391	0.510844	0.343159
ko05322	Systemic lupus erythematosus	0.131234	LOC102188588	K03989	complement C4-like	2.24198	7.70439	2.90877	2.89068	13.5506	2.30444	0.253938
ko05322	Systemic lupus erythematosus	0.131234	C1S	K01331	complement component 1, s subcomponent	2.28466	5.29268	3.15275	3.05678	7.92747	2.03222	0.406058
ko00230	Purine metabolism	0.162305	NME4	K00940	NME/NM23 nucleoside diphosphate kinase 4	42.7333	26.6355	42.1068	11.1083	10.0657	10.9879	3.66507
ko00230	Purine metabolism	0.162305	PGM1	K01835	phosphoglucomutase 1	152.9	94.3935	134.74	376.927	343.288	372.219	0.398417
ko00230	Purine metabolism	0.162305	NUDT9	K13988	nudix (nucleoside diphosphate linked moiety X)-type motif 9	2.93304	1.95412	1.77209	2.363	0.785597	3.54007	2.02478
ko00230	Purine metabolism	0.162305	TADA2B	K03012	transcriptional Adaptor 2a	2.64468	2.07493	2.65489	3.04206	0.085308	3.28517	3.51717
ko00230	Purine metabolism	0.162305	PKM	K00873	pyruvate kinase, muscle	319.614	310.13	226.568	754.429	1045.15	746.271	0.26794
ko00230	Purine metabolism	0.162305	PDE8B	K18437	phosphodiesterase 8B	3.4089	2.6962	2.98857	0.680932	0.859557	0.930684	2.26669
ko00430	Taurine and hypotaurine metabolism	0.168265	GADL1	K18966	glutamate decarboxylase-like 1	1.08462	0.993662	0.938704	3.48112	4.90871	4.49707	0.348115
ko00350	Tyrosine metabolism	0.187549	GOT2	K14455	glutamic-oxaloacetic transaminase 2, mitochondrial	232.829	204.862	220.437	184.704	82.8808	140.777	2.67694
ko00350	Tyrosine metabolism	0.187549	LOC108633215	K00274	monoamine oxidase B	8.0921	8.21135	9.83496	5.8122	3.44281	4.6902	2.15776
ko00072	Synthesis and degradation of ketone bodies	0.193432	BDH1	K00019	3-hydroxybutyrate dehydrogenase, type 1	4.64336	9.42691	6.72801	0.154647	0.210977	0.517648	5.92561
ko04320	Dorso-ventral axis formation	0.203279	RBM15B	K03102	RNA-binding protein squid-like	0	0	0	0	1.06199	0	0.468252
ko04320	Dorso-ventral axis formation	0.203279	BOLA2B	K04371	mitogen-activated protein kinase 2-like	9.55897	12.4026	10.1307	5.02283	4.63051	5.27377	2.00105
ko04320	Dorso-ventral axis formation	0.203279	FBN1	K02599	fibrillin-3-like	5.39581	9.29221	9.37435	6.81374	15.7054	3.69605	0.431928
ko04211	Longevity regulating pathway - mammal	0.20721	PRKAG3	K07200	protein kinase, AMP-activated, gamma 3 non-catalytic subunit	3.06929	1.93955	2.83121	5.75078	8.56957	6.46011	0.395048
ko04211	Longevity regulating pathway - mammal	0.20721	CARNS1	K04688;K14755	ribosomal protein S6 kinase, 70kDa, polypeptide 2;carnosine synthase 1	3.55379	3.45169	2.22019	4.70922	8.25479	4.66984	0.42715
ko04211	Longevity regulating pathway - mammal	0.20721	ADIPOQ	K07296	adiponectin, C1Q and collagen domain containing	3.18054	1.9296	1.7775	2.01288	46.7774	0.466904	0.0567184
ko05010	Alzheimer's disease	0.211205	CALML6	K02183	calmodulin-like 6	6.68167	4.35334	4.30896	2.55801	1.85286	2.52798	2.27331
ko05010	Alzheimer's disease	0.211205	ATP2A2	K05853	ATPase, Ca++ transporting, cardiac muscle, slow twitch 2	1125.13	976.547	1192.93	303.404	304.513	278.791	3.62579
ko05010	Alzheimer's disease	0.211205	GAPDH	K00134	glyceraldehyde-3-phosphate dehydrogenase	2140.79	1775.97	1988.89	5143.84	5521.18	5711.52	0.372056
ko05010	Alzheimer's disease	0.211205	LOC102179291	K02265	cytochrome c oxidase subunit 5B	84.5702	103.311	63.0176	79.7422	239.346	49.0681	0.294911
ko05010	Alzheimer's disease	0.211205	NDUFA8	K03952	NADH dehydrogenase (ubiquinone) 1 alpha subcomplex, 8, 19kDa	56.3151	60.4559	57.2832	48.035	24.7207	44.2096	2.30923
ko04923	Regulation of lipolysis in adipocyte	0.215349	LOC100861279	K08753	adipocyte fatty acid-binding protein	0.888857	1.55583	1.4866	1.26051	4.8076	2.0094	0.372593
ko04923	Regulation of lipolysis in adipocyte	0.215349	PEX11A	K08768;K13351	perilipin 1;peroxisomal biogenesis factor 11 alpha	0.421395	1.65427	0.766318	0.799723	2.72725	0.968078	0.442787
ko04514	Cell adhesion molecules (CAMs)	0.220007	CDH11	K06533	cadherin 5, type 2 (vascular endothelium)	0.315785	0.853044	0.787684	0.492386	2.30982	0.687474	0.455036
ko04514	Cell adhesion molecules (CAMs)	0.220007	ABI3BP	K05695	protein tyrosine phosphatase, receptor type, F	0.672801	1.2484	0.83942	0.727548	2.43435	0.442895	0.495876
ko04514	Cell adhesion molecules (CAMs)	0.220007	CD99	K06520	CD99 molecule	3.78321	2.73979	3.8374	10.4445	10.2374	7.18258	0.39073
ko04514	Cell adhesion molecules (CAMs)	0.220007	CLDN5	K06087	claudin 5	0	0	0	0	4.69998	0	0.161245
ko04514	Cell adhesion molecules (CAMs)	0.220007	VCAN	K06793	versican	0.817598	1.80389	0.559505	1.06512	3.87674	0.628996	0.351646
ko04514	Cell adhesion molecules (CAMs)	0.220007	IGDCC4	K06252;K06756	hypothetical protein;neuronal cell adhesion molecule	2.889	2.43076	3.00183	0.545282	0.81699	0.537157	2.09927
ko04950	Maturity onset diabetes of the young	0.226578	PRRX1	K08031;K09381	paired box 6;paired box 7	8.68888	16.4242	10.4932	2.19639	3.49199	1.54729	2.38154
ko04950	Maturity onset diabetes of the young	0.226578	HOXD3	K07594	pancreatic and duodenal homeobox 1	1.20677	1.22885	1.3593	2.44706	3.65283	3.47567	0.497812
ko04611	Platelet activation	0.227235	COL1A1	K06236	collagen, type I, alpha 1	2.71484	5.26636	2.74418	3.1966	22.0674	1.94468	0.153213
ko04611	Platelet activation	0.227235	GPATCH8	K06476	integrin, alpha 2b (platelet glycoprotein IIb of IIb/IIIa complex, antigen CD41);integrin alpha 2b	6.59951	5.03275	6.69433	2.72725	1.72123	3.19834	2.79355
ko04611	Platelet activation	0.227235	MYLK4	K00907	myosin light chain kinase family, member 4	3.02249	2.5914	3.03119	0.128949	0.233457	0.350992	3.27884
ko04611	Platelet activation	0.227235	COL3A1	K19720	collagen, type III, alpha 1	6.11781	14.1209	8.05604	5.22107	31.1252	5.35159	0.25058
ko04978	Mineral absorption	0.251443	SLC40A1	K14685	solute carrier family 40 (iron-regulated transporter), member 1	3.08894	3.75116	4.49153	1.22748	1.02941	0.98325	2.24343
ko04978	Mineral absorption	0.251443	S100A4	K14734	S100 calcium binding protein G	1.63472	4.52313	3.86943	2.46249	15.9891	1.11461	0.183418
ko04978	Mineral absorption	0.251443	S100A2	K14734	S100 calcium binding protein G	0.286714	1.46162	1.48772	2.7509	6.03051	3.08952	0.247595
ko00061	Fatty acid biosynthesis	0.253083	ACSL1	K01897	acyl-CoA synthetase long-chain family member 1	60.2101	68.91	57.2035	20.2765	27.1191	25.6003	2.2321
ko00280	Valine, leucine and isoleucine degradation	0.260464	ACADS	K00248	acyl-CoA dehydrogenase, C-2 to C-3 short chain	21.5442	21.8488	24.8493	8.43999	10.631	8.8483	2.02383
ko00280	Valine, leucine and isoleucine degradation	0.260464	ABAT	K13524	4-aminobutyrate aminotransferase	1.18239	1.176	1.49176	3.31429	4.14615	2.91971	0.432579
ko04940	Type I diabetes mellitus	0.260464	CPXM2	K01294	carboxypeptidase E	0.116479	0.67191	0.127287	0.186876	2.53	0.069404	0.316045
ko04940	Type I diabetes mellitus	0.260464	AEBP1	K01294	carboxypeptidase E	0.443869	1.4526	0.948591	0.706733	3.02601	0.450929	0.403063
ko00480	Glutathione metabolism	0.271786	IDH2	K00031	isocitrate dehydrogenase 2 (NADP+), mitochondrial	74.3525	128.089	92.2623	23.8269	33.0331	28.6248	2.61765
ko00480	Glutathione metabolism	0.271786	ODC1	K01581	ornithine decarboxylase 1	2.2299	2.80278	1.90917	5.73948	7.09337	3.61644	0.37056
ko00770	Pantothenate and CoA biosynthesis	0.275696	GADL1	K18966	glutamate decarboxylase-like 1	1.08462	0.993662	0.938704	3.48112	4.90871	4.49707	0.348115
ko04640	Hematopoietic cell lineage	0.301066	GPATCH8	K06476	integrin, alpha 2b (platelet glycoprotein IIb of IIb/IIIa complex, antigen CD41);integrin alpha 2b	6.59951	5.03275	6.69433	2.72725	1.72123	3.19834	2.79355
ko04640	Hematopoietic cell lineage	0.301066	CD36	K06259	CD36 molecule (thrombospondin receptor)	7.36295	8.31486	6.86318	3.1208	2.99471	2.65325	2.05289
ko04640	Hematopoietic cell lineage	0.301066	ZDHHC19	K06503;K16675	transferrin receptor;zinc finger protein DHHC domain containing protein	5.53842	6.63979	4.45977	2.53538	1.98357	1.91318	2.07403
ko00561	Glycerolipid metabolism	0.305681	DGAT2	K11160	diacylglycerol O-acyltransferase 2-like;diacylglycerol O-acyltransferase 2	20.1287	25.8014	21.831	2.37882	5.55549	2.96193	3.40666
ko00561	Glycerolipid metabolism	0.305681	AGPAT2	K13509	1-acylglycerol-3-phosphate O-acyltransferase 2	6.26943	6.78826	4.10823	2.58361	1.52722	2.25741	2.59787
ko05146	Amoebiasis	0.317755	FN1	K05717	fibronectin 1	2.82274	8.4972	4.02375	3.75319	15.7041	2.28772	0.257641
ko05146	Amoebiasis	0.317755	COL1A1	K06236	collagen, type I, alpha 1	2.71484	5.26636	2.74418	3.1966	22.0674	1.94468	0.153213
ko05146	Amoebiasis	0.317755	COL3A1	K19720	collagen, type III, alpha 1	6.11781	14.1209	8.05604	5.22107	31.1252	5.35159	0.25058
ko04270	Vascular smooth muscle contraction	0.338907	CALML6	K02183	calmodulin-like 6	6.68167	4.35334	4.30896	2.55801	1.85286	2.52798	2.27331
ko04270	Vascular smooth muscle contraction	0.338907	MAP1A	K12327	caldesmon 1	0.728698	0.863872	0.672409	1.40117	2.47026	0.794229	0.468814
ko04270	Vascular smooth muscle contraction	0.338907	MYLK4	K00907	myosin light chain kinase family, member 4	3.02249	2.5914	3.03119	0.128949	0.233457	0.350992	3.27884
ko04270	Vascular smooth muscle contraction	0.338907	BOLA2B	K04371	mitogen-activated protein kinase 2-like	9.55897	12.4026	10.1307	5.02283	4.63051	5.27377	2.00105
ko05031	Amphetamine addiction	0.33928	CALML6	K02183	calmodulin-like 6	6.68167	4.35334	4.30896	2.55801	1.85286	2.52798	2.27331
ko05031	Amphetamine addiction	0.33928	LOC108633215	K00274	monoamine oxidase B	8.0921	8.21135	9.83496	5.8122	3.44281	4.6902	2.15776
ko04115	p53 signaling pathway	0.355317	SERPINE1	K03982	serpin peptidase inhibitor, clade E (nexin, plasminogen activator inhibitor type 1), member 1	0.07336	0.12068	0.05188	0.263681	1.09646	0.043115	0.485436
ko04115	p53 signaling pathway	0.355317	MDM4	K10127	MDM4, p53 regulator	4.12701	3.09678	3.57245	1.64681	1.20088	1.30059	2.13832
ko04115	p53 signaling pathway	0.355317	THBS1	K16857	thrombospondin 1	1.24527	3.28839	2.03675	3.11413	7.48681	1.02612	0.280981
ko00062	Fatty acid elongation	0.378945	TECRL	K10258	very-long-chain enoyl-CoA reductase-like	3.74463	3.66388	3.68418	0.614034	0.767034	0.664476	2.6672
ko03018	RNA degradation	0.384369	NOCT	K12603	CCR4-NOT transcription complex, subunit 6	1.7906	1.27051	1.45963	0.557893	0.18371	1.68383	2.40812
ko03018	RNA degradation	0.384369	ENO3	K01689	enolase 3 (beta, muscle)	467.211	387.582	492.356	935.37	1306.36	1110.24	0.357049
ko03018	RNA degradation	0.384369	PFKM	K00850	phosphofructokinase, muscle	102.804	79.0489	98.0015	212.9	204.756	228.204	0.4824
ko00860	Porphyrin and chlorophyll metabolism	0.388427	AIMP2	K14163	bifunctional glutamate/proline--tRNA ligase	7.09825	5.40078	8.11871	15.2553	17.1124	11.938	0.430166
ko04530	Tight junction	0.391318	LOC102181716	K10352	myosin, heavy chain 3, skeletal muscle, embryonic	2.05931	3.37958	1.52711	1.99819	9.5811	1.90762	0.269368
ko04530	Tight junction	0.391318	MYLPF	K12758	myosin light chain, phosphorylatable, fast skeletal muscle	1854.03	1507.68	1711.34	2505.85	3641.64	3299.98	0.491352
ko04530	Tight junction	0.391318	MYL10	K12756	myosin light chain 10	0	1.02498	0.605947	0.024422	3.6031	0	0.2631
ko04530	Tight junction	0.391318	CLDN5	K06087	claudin 5	0	0	0	0	4.69998	0	0.161245
ko04530	Tight junction	0.391318	MYH15	K10352	myosin, heavy chain 15	0.065235	0.283828	0.039228	0.010212	1.78629	0	0.371424
ko04530	Tight junction	0.391318	PDLIM7	K07520;K18625	actin binding LIM protein 1;protein Shroom2-like	72.6628	53.9179	55.377	109.695	143.814	113.145	0.440932
ko05020	Prion diseases	0.397766	EGR1	K09203	early growth response 1	0.254666	0.0414683	0.0957329	0.0750304	10.1095	0.233173	0.0956057
ko04971	Gastric acid secretion	0.415422	CALML6	K02183	calmodulin-like 6	6.68167	4.35334	4.30896	2.55801	1.85286	2.52798	2.27331
ko04971	Gastric acid secretion	0.415422	MYLK4	K00907	myosin light chain kinase family, member 4	3.02249	2.5914	3.03119	0.128949	0.233457	0.350992	3.27884
ko01040	Biosynthesis of unsaturated fatty acids	0.41602	TECRL	K10258	very-long-chain enoyl-CoA reductase-like	3.74463	3.66388	3.68418	0.614034	0.767034	0.664476	2.6672
ko05100	Bacterial invasion of epithelial cells	0.420702	FN1	K05717	fibronectin 1	2.82274	8.4972	4.02375	3.75319	15.7041	2.28772	0.257641
ko05100	Bacterial invasion of epithelial cells	0.420702	CLTB	K04645	clathrin, light chain B	6.4281	9.22919	5.9542	6.85351	15.1417	5.92438	0.449151
ko04142	Lysosome	0.425225	RRS1	K01125	hypothetical protein	8.25941	6.83399	9.11561	4.04581	3.52677	4.75967	2.10234
ko04142	Lysosome	0.425225	TSPAN3	K06497	23 kDa integral membrane protein-like	23.8257	20.026	25.8576	24.4451	75.9587	25.3634	0.307106
ko04142	Lysosome	0.425225	LITAF	K19363	lipopolysaccharide-induced TNF factor	1.85041	1.11735	1.9922	1.35488	0.333189	0.951683	2.0695
ko04142	Lysosome	0.425225	CLTB	K04645	clathrin, light chain B	6.4281	9.22919	5.9542	6.85351	15.1417	5.92438	0.449151
ko04710	Circadian rhythm	0.433723	PRKAG3	K07200	protein kinase, AMP-activated, gamma 3 non-catalytic subunit	3.06929	1.93955	2.83121	5.75078	8.56957	6.46011	0.395048
ko04744	Phototransduction	0.433723	CALML6	K02183	calmodulin-like 6	6.68167	4.35334	4.30896	2.55801	1.85286	2.52798	2.27331
ko04614	Renin-angiotensin system	0.433723	THOP1	K01392	thimet oligopeptidase 1	23.5829	14.1689	20.2577	10.5013	8.32507	11.084	2.36811
ko04925	Aldosterone synthesis and secretion	0.451857	CALML6	K02183	calmodulin-like 6	6.68167	4.35334	4.30896	2.55801	1.85286	2.52798	2.27331
ko04925	Aldosterone synthesis and secretion	0.451857	DACT1	K06070	serine/threonine-protein kinase D2-like	0.103254	0.770929	0.250889	0.069179	1.85868	0.097181	0.415218
ko04520	Adherens junction	0.457402	ABI3BP	K05695	protein tyrosine phosphatase, receptor type, F	0.672801	1.2484	0.83942	0.727548	2.43435	0.442895	0.495876
ko04520	Adherens junction	0.457402	BOLA2B	K04371	mitogen-activated protein kinase 2-like	9.55897	12.4026	10.1307	5.02283	4.63051	5.27377	2.00105
ko04520	Adherens junction	0.457402	SORBS2	K06086	novel protein similar to vertebrate sorbin and SH3 domain containing family;DKFZP469L0321 protein;sorbin and SH3 domain containing 1	0.390488	1.40831	0.763822	0.865029	6.18388	2.3983	0.234335
ko00500	Starch and sucrose metabolism	0.459282	PGM1	K01835	phosphoglucomutase 1	152.9	94.3935	134.74	376.927	343.288	372.219	0.398417
ko00563	Glycosylphosphatidylinositol(GPI)-anchor biosynthesis	0.467544	CLIP4	K05293	restin-like	9.7107	8.43278	9.7424	1.96073	3.09223	3.75145	2.71453
ko04911	Insulin secretion	0.482047	KCNJ11	K05004	potassium inwardly-rectifying channel, subfamily J, member 11	0	0	0	0	9.10299	0	0.088483
ko04911	Insulin secretion	0.482047	HOXD3	K07594	pancreatic and duodenal homeobox 1	1.20677	1.22885	1.3593	2.44706	3.65283	3.47567	0.497812
ko04310	Wnt signaling pathway	0.482424	SERPINF1	K19614	serpin peptidase inhibitor, clade F (alpha-2 antiplasmin, pigment epithelium derived factor), member 1	0.749989	2.16396	1.27924	1.72518	8.35706	2.19007	0.21628
ko04310	Wnt signaling pathway	0.482424	SFRP5	K02222	secreted frizzled-related protein 5	0.305333	0.457216	0.395548	0.725141	2.30865	0.534899	0.390695
ko04310	Wnt signaling pathway	0.482424	MORF4L2	K03068	low density lipoprotein receptor-related protein 6	31.4658	37.7772	33.51	9.88391	11.4793	14.4967	2.86156
ko04310	Wnt signaling pathway	0.482424	SFRP4	K02185	secreted frizzled-related protein 4	0.196804	0.654947	0.872879	0.470612	2.32889	0.165789	0.406851
ko00630	Glyoxylate and dicarboxylate metabolism	0.483694	CS	K01647	citrate synthase	185.954	210.859	184.452	65.4661	73.7309	53.3127	2.45504
ko04977	Vitamin digestion and absorption	0.491585	PCOLCE	K14616	cubilin	2.03682	4.77848	2.94809	3.38269	8.863	1.82123	0.334536
ko05216	Thyroid cancer	0.499356	TPM1	K10373;K09290	tropomyosin 1 (alpha);tropomyosin alpha-1 chain isoform 1;tropomyosin 3	167.938	151.155	132.173	576.846	762.049	525.709	0.195958
ko00601	Glycosphingolipid biosynthesis - lacto and neolacto series	0.499356	B3GALT1	K07819	UDP-Gal:betaGlcNAc beta 1,3-galactosyltransferase, polypeptide 1	3.1594	3.98285	3.30228	0.186496	0.57818	0.206593	2.71231
ko00562	Inositol phosphate metabolism	0.506414	CWC25	K00920	phosphatidylinositol-5-phosphate 4-kinase, type II, beta;phosphatidylinositol-5-phosphate 4-kinase, type II, beta	10.3165	8.52932	10.4884	3.39032	2.63674	4.02306	3.13319
ko00562	Inositol phosphate metabolism	0.506414	TPI1	K01803	triosephosphate isomerase 1	279.541	245.965	284.879	481.424	619.076	520.061	0.445795
ko04973	Carbohydrate digestion and absorption	0.514545	SLC37A4	K08171	solute carrier family 37 (glucose-6-phosphate transporter), member 4	4.72231	3.16104	3.89911	6.82164	12.3655	8.09191	0.38544
ko04330	Notch signaling pathway	0.515952	COQ8A	K06057	small proline-rich protein 3	202.574	281.258	212.94	92.7995	99.6614	69.3312	2.06659
ko04330	Notch signaling pathway	0.515952	FBN1	K02599	fibrillin-3-like	5.39581	9.29221	9.37435	6.81374	15.7054	3.69605	0.431928
ko04961	Endocrine and other factor-regulated calcium reabsorption	0.529276	CLTB	K04645	clathrin, light chain B	6.4281	9.22919	5.9542	6.85351	15.1417	5.92438	0.449151
ko03020	RNA polymerase	0.529276	TADA2B	K03012	transcriptional Adaptor 2a	2.64468	2.07493	2.65489	3.04206	0.085308	3.28517	3.51717
ko04630	Jak-STAT signaling pathway	0.533985	ZFP91	K05420;K03364	ciliary neurotrophic factor;hypothetical protein	13.6697	11.7412	14.9101	15.6141	2.9764	13.7192	3.89764
ko04630	Jak-STAT signaling pathway	0.533985	PTPN14	K07293	tyrosine-protein phosphatase corkscrew-like	3.6844	3.29439	4.70689	3.8158	8.93025	3.12913	0.468114
ko04630	Jak-STAT signaling pathway	0.533985	SOCS3	K04696	suppressor of cytokine signaling 3	0.467491	0.473832	0.290165	0.852274	4.73216	0.331183	0.221198
ko05231	Choline metabolism in cancer	0.534661	CARNS1	K04688;K14755	ribosomal protein S6 kinase, 70kDa, polypeptide 2;carnosine synthase 1	3.55379	3.45169	2.22019	4.70922	8.25479	4.66984	0.42715
ko05231	Choline metabolism in cancer	0.534661	SLC22A3	K08200	solute carrier family 22 (organic cation transporter), member 3	2.07189	2.24759	1.83114	0.190993	0.365695	0.181773	2.19249
ko05222	Small cell lung cancer	0.534661	FN1	K05717	fibronectin 1	2.82274	8.4972	4.02375	3.75319	15.7041	2.28772	0.257641
ko05222	Small cell lung cancer	0.534661	GPATCH8	K06476	integrin, alpha 2b (platelet glycoprotein IIb of IIb/IIIa complex, antigen CD41);integrin alpha 2b	6.59951	5.03275	6.69433	2.72725	1.72123	3.19834	2.79355
ko05219	Bladder cancer	0.536474	THBS1	K16857	thrombospondin 1	1.24527	3.28839	2.03675	3.11413	7.48681	1.02612	0.280981
ko04921	Oxytocin signaling pathway	0.537656	CALML6	K02183	calmodulin-like 6	6.68167	4.35334	4.30896	2.55801	1.85286	2.52798	2.27331
ko04921	Oxytocin signaling pathway	0.537656	PRKAG3	K07200	protein kinase, AMP-activated, gamma 3 non-catalytic subunit	3.06929	1.93955	2.83121	5.75078	8.56957	6.46011	0.395048
ko04921	Oxytocin signaling pathway	0.537656	MYLK4	K00907	myosin light chain kinase family, member 4	3.02249	2.5914	3.03119	0.128949	0.233457	0.350992	3.27884
ko04810	Regulation of actin cytoskeleton	0.550786	FN1	K05717	fibronectin 1	2.82274	8.4972	4.02375	3.75319	15.7041	2.28772	0.257641
ko04810	Regulation of actin cytoskeleton	0.550786	CWC25	K00920	phosphatidylinositol-5-phosphate 4-kinase, type II, beta;phosphatidylinositol-5-phosphate 4-kinase, type II, beta	10.3165	8.52932	10.4884	3.39032	2.63674	4.02306	3.13319
ko04810	Regulation of actin cytoskeleton	0.550786	GPATCH8	K06476	integrin, alpha 2b (platelet glycoprotein IIb of IIb/IIIa complex, antigen CD41);integrin alpha 2b	6.59951	5.03275	6.69433	2.72725	1.72123	3.19834	2.79355
ko04810	Regulation of actin cytoskeleton	0.550786	ZNF445	K04409	p21 protein (Cdc42/Rac)-activated kinase 1	3.01159	2.39219	2.413	1.28157	0.438587	2.43291	2.80092
ko04810	Regulation of actin cytoskeleton	0.550786	MYLK4	K00907	myosin light chain kinase family, member 4	3.02249	2.5914	3.03119	0.128949	0.233457	0.350992	3.27884
ko04810	Regulation of actin cytoskeleton	0.550786	BOLA2B	K04371	mitogen-activated protein kinase 2-like	9.55897	12.4026	10.1307	5.02283	4.63051	5.27377	2.00105
ko04810	Regulation of actin cytoskeleton	0.550786	MYLPF	K12758	myosin light chain, phosphorylatable, fast skeletal muscle	1854.03	1507.68	1711.34	2505.85	3641.64	3299.98	0.491352
ko04810	Regulation of actin cytoskeleton	0.550786	MYL10	K12756	myosin light chain 10	0	1.02498	0.605947	0.024422	3.6031	0	0.2631
ko04810	Regulation of actin cytoskeleton	0.550786	ZFP62	K04409	p21 protein (Cdc42/Rac)-activated kinase 1	2.04247	2.21625	2.00615	0.82483	0.0233756	1.02372	3.1212
ko04140	Regulation of autophagy	0.557418	CFAP52	K17890	Autophagic-related protein 16.1	0.043891	0.076257	0.210205	0.646364	1.39206	0.715955	0.454844
ko03008	Ribosome biogenesis in eukaryotes	0.566199	TMEM120A	K14574	transmembrane protein 120A	44.3923	43.5087	37.76	3.83453	6.68964	5.14146	5.66524
ko03008	Ribosome biogenesis in eukaryotes	0.566199	LOC106503805	K11131	dyskeratosis congenita 1, dyskerin	0	0	0	0	1.33391	0	0.411219
ko04912	GnRH signaling pathway	0.566199	CALML6	K02183	calmodulin-like 6	6.68167	4.35334	4.30896	2.55801	1.85286	2.52798	2.27331
ko04912	GnRH signaling pathway	0.566199	BOLA2B	K04371	mitogen-activated protein kinase 2-like	9.55897	12.4026	10.1307	5.02283	4.63051	5.27377	2.00105
ko04150	mTOR signaling pathway	0.570578	BOLA2B	K04371	mitogen-activated protein kinase 2-like	9.55897	12.4026	10.1307	5.02283	4.63051	5.27377	2.00105
ko04150	mTOR signaling pathway	0.570578	CARNS1	K04688;K14755	ribosomal protein S6 kinase, 70kDa, polypeptide 2;carnosine synthase 1	3.55379	3.45169	2.22019	4.70922	8.25479	4.66984	0.42715
ko00982	Drug metabolism - cytochrome P450	0.570855	LOC108633215	K00274	monoamine oxidase B	8.0921	8.21135	9.83496	5.8122	3.44281	4.6902	2.15776
ko05030	Cocaine addiction	0.57742	LOC108633215	K00274	monoamine oxidase B	8.0921	8.21135	9.83496	5.8122	3.44281	4.6902	2.15776
ko05143	African trypanosomiasis	0.583886	THOP1	K01392	thimet oligopeptidase 1	23.5829	14.1689	20.2577	10.5013	8.32507	11.084	2.36811
ko00760	Nicotinate and nicotinamide metabolism	0.583886	NNT	K00323	nicotinamide nucleotide transhydrogenase	116.354	97.7863	125.918	49.8717	46.3409	48.6011	2.4732
ko04916	Melanogenesis	0.587774	CALML6	K02183	calmodulin-like 6	6.68167	4.35334	4.30896	2.55801	1.85286	2.52798	2.27331
ko04916	Melanogenesis	0.587774	BOLA2B	K04371	mitogen-activated protein kinase 2-like	9.55897	12.4026	10.1307	5.02283	4.63051	5.27377	2.00105
ko04022	cGMP - PKG signaling pathway	0.590688	CALML6	K02183	calmodulin-like 6	6.68167	4.35334	4.30896	2.55801	1.85286	2.52798	2.27331
ko04022	cGMP - PKG signaling pathway	0.590688	ATP2A2	K05853	ATPase, Ca++ transporting, cardiac muscle, slow twitch 2	1125.13	976.547	1192.93	303.404	304.513	278.791	3.62579
ko04022	cGMP - PKG signaling pathway	0.590688	MYLK4	K00907	myosin light chain kinase family, member 4	3.02249	2.5914	3.03119	0.128949	0.233457	0.350992	3.27884
ko00380	Tryptophan metabolism	0.596523	LOC108633215	K00274	monoamine oxidase B	8.0921	8.21135	9.83496	5.8122	3.44281	4.6902	2.15776
ko04390	Hippo signaling pathway	0.597459	SERPINE1	K03982	serpin peptidase inhibitor, clade E (nexin, plasminogen activator inhibitor type 1), member 1	0.07336	0.12068	0.05188	0.263681	1.09646	0.043115	0.485436
ko04390	Hippo signaling pathway	0.597459	NOV	K06827	connective tissue growth factor	1.36319	4.57406	2.14425	2.2099	6.41667	1.41269	0.369132
ko04390	Hippo signaling pathway	0.597459	MOB1A	K06685	MOB kinase activator 1A	4.70322	4.60427	4.69003	3.60698	1.48691	2.95651	2.30088
ko04015	Rap1 signaling pathway	0.597922	CALML6	K02183	calmodulin-like 6	6.68167	4.35334	4.30896	2.55801	1.85286	2.52798	2.27331
ko04015	Rap1 signaling pathway	0.597922	GPATCH8	K06476	integrin, alpha 2b (platelet glycoprotein IIb of IIb/IIIa complex, antigen CD41);integrin alpha 2b	6.59951	5.03275	6.69433	2.72725	1.72123	3.19834	2.79355
ko04015	Rap1 signaling pathway	0.597922	DACT1	K06070	serine/threonine-protein kinase D2-like	0.103254	0.770929	0.250889	0.069179	1.85868	0.097181	0.415218
ko04015	Rap1 signaling pathway	0.597922	THBS1	K16857	thrombospondin 1	1.24527	3.28839	2.03675	3.11413	7.48681	1.02612	0.280981
ko04120	Ubiquitin mediated proteolysis	0.59974	ZFP91	K05420;K03364	ciliary neurotrophic factor;hypothetical protein	13.6697	11.7412	14.9101	15.6141	2.9764	13.7192	3.89764
ko04120	Ubiquitin mediated proteolysis	0.59974	SOCS3	K04696	suppressor of cytokine signaling 3	0.467491	0.473832	0.290165	0.852274	4.73216	0.331183	0.221198
ko04120	Ubiquitin mediated proteolysis	0.59974	KLHL13	K10447	kelch like family member 13	0	0	0	0.817471	1.01329	0.776262	0.492529
ko04120	Ubiquitin mediated proteolysis	0.59974	KBTBD2	K10456	kelch like ECH associated protein 1	2.86591	2.61391	2.35052	7.12689	8.88432	3.28201	0.331955
ko04120	Ubiquitin mediated proteolysis	0.59974	UBE2N	K10580	ubiquitin conjugating enzyme E2 N	3.42961	3.48451	3.61616	2.87917	8.89019	3.15326	0.439197
ko04666	Fc gamma R-mediated phagocytosis	0.604458	CARNS1	K04688;K14755	ribosomal protein S6 kinase, 70kDa, polypeptide 2;carnosine synthase 1	3.55379	3.45169	2.22019	4.70922	8.25479	4.66984	0.42715
ko04666	Fc gamma R-mediated phagocytosis	0.604458	MARCKS	K12561	myristoylated alanine rich protein kinase C substrate	1.42604	1.90796	1.87161	2.87229	4.06434	2.15209	0.498619
ko04668	TNF signaling pathway	0.608549	SOCS3	K04696	suppressor of cytokine signaling 3	0.467491	0.473832	0.290165	0.852274	4.73216	0.331183	0.221198
ko04668	TNF signaling pathway	0.608549	LOC102182395	K05505	chemokine (C-X-C motif) ligand 3	0.49154	0.556684	0.876224	0.640841	2.22283	0.804702	0.493183
ko05132	Salmonella infection	0.608549	BOLA2B	K04371	mitogen-activated protein kinase 2-like	9.55897	12.4026	10.1307	5.02283	4.63051	5.27377	2.00105
ko05132	Salmonella infection	0.608549	LOC102182395	K05505	chemokine (C-X-C motif) ligand 3	0.49154	0.556684	0.876224	0.640841	2.22283	0.804702	0.493183
ko05160	Hepatitis C	0.616635	SOCS3	K04696	suppressor of cytokine signaling 3	0.467491	0.473832	0.290165	0.852274	4.73216	0.331183	0.221198
ko05160	Hepatitis C	0.616635	CLDN5	K06087	claudin 5	0	0	0	0	4.69998	0	0.161245
ko04672	Intestinal immune network for IgA production	0.626471	MFAP5	K10989	microfibrillar associated protein 5	5.27735	9.74248	7.68663	6.5368	16.4303	3.01154	0.381001
ko00520	Amino sugar and nucleotide sugar metabolism	0.63219	PGM1	K01835	phosphoglucomutase 1	152.9	94.3935	134.74	376.927	343.288	372.219	0.398417
ko00970	Aminoacyl-tRNA biosynthesis	0.637822	AIMP2	K14163	bifunctional glutamate/proline--tRNA ligase	7.09825	5.40078	8.11871	15.2553	17.1124	11.938	0.430166
ko00240	Pyrimidine metabolism	0.655152	NME4	K00940	NME/NM23 nucleoside diphosphate kinase 4	42.7333	26.6355	42.1068	11.1083	10.0657	10.9879	3.66507
ko00240	Pyrimidine metabolism	0.655152	TADA2B	K03012	transcriptional Adaptor 2a	2.64468	2.07493	2.65489	3.04206	0.085308	3.28517	3.51717
ko04728	Dopaminergic synapse	0.662477	CALML6	K02183	calmodulin-like 6	6.68167	4.35334	4.30896	2.55801	1.85286	2.52798	2.27331
ko04728	Dopaminergic synapse	0.662477	LOC108633215	K00274	monoamine oxidase B	8.0921	8.21135	9.83496	5.8122	3.44281	4.6902	2.15776
ko05221	Acute myeloid leukemia	0.66472	CARNS1	K04688;K14755	ribosomal protein S6 kinase, 70kDa, polypeptide 2;carnosine synthase 1	3.55379	3.45169	2.22019	4.70922	8.25479	4.66984	0.42715
ko00190	Oxidative phosphorylation	0.676753	LOC102179291	K02265	cytochrome c oxidase subunit 5B	84.5702	103.311	63.0176	79.7422	239.346	49.0681	0.294911
ko00190	Oxidative phosphorylation	0.676753	NDUFA8	K03952	NADH dehydrogenase (ubiquinone) 1 alpha subcomplex, 8, 19kDa	56.3151	60.4559	57.2832	48.035	24.7207	44.2096	2.30923
ko04924	Renin secretion	0.6848	CALML6	K02183	calmodulin-like 6	6.68167	4.35334	4.30896	2.55801	1.85286	2.52798	2.27331
ko04917	Prolactin signaling pathway	0.68963	SOCS3	K04696	suppressor of cytokine signaling 3	0.467491	0.473832	0.290165	0.852274	4.73216	0.331183	0.221198
ko04380	Osteoclast differentiation	0.690537	SOCS3	K04696	suppressor of cytokine signaling 3	0.467491	0.473832	0.290165	0.852274	4.73216	0.331183	0.221198
ko04380	Osteoclast differentiation	0.690537	NCF4	K08012	neutrophil cytosolic factor 4, 40kDa	0.1245	0.0631542	0.0565375	0.132076	1.48273	0.0904446	0.420995
ko04721	Synaptic vesicle cycle	0.694387	CLTB	K04645	clathrin, light chain B	6.4281	9.22919	5.9542	6.85351	15.1417	5.92438	0.449151
ko04720	Long-term potentiation	0.694387	CALML6	K02183	calmodulin-like 6	6.68167	4.35334	4.30896	2.55801	1.85286	2.52798	2.27331
ko05214	Glioma	0.694387	CALML6	K02183	calmodulin-like 6	6.68167	4.35334	4.30896	2.55801	1.85286	2.52798	2.27331
ko05012	Parkinson's disease	0.703836	LOC102179291	K02265	cytochrome c oxidase subunit 5B	84.5702	103.311	63.0176	79.7422	239.346	49.0681	0.294911
ko05012	Parkinson's disease	0.703836	NDUFA8	K03952	NADH dehydrogenase (ubiquinone) 1 alpha subcomplex, 8, 19kDa	56.3151	60.4559	57.2832	48.035	24.7207	44.2096	2.30923
ko05016	Huntington's disease	0.711925	CLTB	K04645	clathrin, light chain B	6.4281	9.22919	5.9542	6.85351	15.1417	5.92438	0.449151
ko05016	Huntington's disease	0.711925	LOC102179291	K02265	cytochrome c oxidase subunit 5B	84.5702	103.311	63.0176	79.7422	239.346	49.0681	0.294911
ko05016	Huntington's disease	0.711925	NDUFA8	K03952	NADH dehydrogenase (ubiquinone) 1 alpha subcomplex, 8, 19kDa	56.3151	60.4559	57.2832	48.035	24.7207	44.2096	2.30923
ko04114	Oocyte meiosis	0.713498	CALML6	K02183	calmodulin-like 6	6.68167	4.35334	4.30896	2.55801	1.85286	2.52798	2.27331
ko04114	Oocyte meiosis	0.713498	BOLA2B	K04371	mitogen-activated protein kinase 2-like	9.55897	12.4026	10.1307	5.02283	4.63051	5.27377	2.00105
ko05140	Leishmaniasis	0.721442	NCF4	K08012	neutrophil cytosolic factor 4, 40kDa	0.1245	0.0631542	0.0565375	0.132076	1.48273	0.0904446	0.420995
ko04070	Phosphatidylinositol signaling system	0.72597	CALML6	K02183	calmodulin-like 6	6.68167	4.35334	4.30896	2.55801	1.85286	2.52798	2.27331
ko04070	Phosphatidylinositol signaling system	0.72597	CWC25	K00920	phosphatidylinositol-5-phosphate 4-kinase, type II, beta;phosphatidylinositol-5-phosphate 4-kinase, type II, beta	10.3165	8.52932	10.4884	3.39032	2.63674	4.02306	3.13319
ko05202	Transcriptional misregulation in cancers	0.738128	EYA1	K15616	eyes absent homolog 1 (Drosophila)	2.51668	2.20865	2.09309	0.509089	0.495611	0.221359	2.15276
ko05202	Transcriptional misregulation in cancers	0.738128	ELK4	K04376	ELK4, ETS-domain protein (SRF accessory protein 1)	1.09126	0.954299	1.0183	1.1361	4.87833	0.810259	0.323007
ko05202	Transcriptional misregulation in cancers	0.738128	PRRX1	K08031;K09381	paired box 6;paired box 7	8.68888	16.4242	10.4932	2.19639	3.49199	1.54729	2.38154
ko05202	Transcriptional misregulation in cancers	0.738128	LOC108635215	K10500	zinc finger and BTB domain containing 17	1.15267	1.34787	1.94531	0	0	0	2.41853
ko04340	Hedgehog signaling pathway	0.738141	ZIC1	K06235	Zic family member 2	0	0.006727	0	2.42398	2.84429	1.97565	0.253509
ko04370	VEGF signaling pathway	0.753845	BOLA2B	K04371	mitogen-activated protein kinase 2-like	9.55897	12.4026	10.1307	5.02283	4.63051	5.27377	2.00105
ko05032	Morphine addiction	0.779105	PDE8B	K18437	phosphodiesterase 8B	3.4089	2.6962	2.98857	0.680932	0.859557	0.930684	2.26669
ko05412	Arrhythmogenic right ventricular cardiomyopathy (ARVC)	0.782496	GPATCH8	K06476	integrin, alpha 2b (platelet glycoprotein IIb of IIb/IIIa complex, antigen CD41);integrin alpha 2b	6.59951	5.03275	6.69433	2.72725	1.72123	3.19834	2.79355
ko04727	GABAergic synapse	0.792363	ABAT	K13524	4-aminobutyrate aminotransferase	1.18239	1.176	1.49176	3.31429	4.14615	2.91971	0.432579
ko04012	ErbB signaling pathway	0.793859	ZNF445	K04409	p21 protein (Cdc42/Rac)-activated kinase 1	3.01159	2.39219	2.413	1.28157	0.438587	2.43291	2.80092
ko04012	ErbB signaling pathway	0.793859	BOLA2B	K04371	mitogen-activated protein kinase 2-like	9.55897	12.4026	10.1307	5.02283	4.63051	5.27377	2.00105
ko04012	ErbB signaling pathway	0.793859	CARNS1	K04688;K14755	ribosomal protein S6 kinase, 70kDa, polypeptide 2;carnosine synthase 1	3.55379	3.45169	2.22019	4.70922	8.25479	4.66984	0.42715
ko04012	ErbB signaling pathway	0.793859	ZFP62	K04409	p21 protein (Cdc42/Rac)-activated kinase 1	2.04247	2.21625	2.00615	0.82483	0.0233756	1.02372	3.1212
ko04621	NOD-like receptor signaling pathway	0.801785	BOLA2B	K04371	mitogen-activated protein kinase 2-like	9.55897	12.4026	10.1307	5.02283	4.63051	5.27377	2.00105
ko04391	Hippo signaling pathway -fly	0.810782	ZDHHC19	K06503;K16675	transferrin receptor;zinc finger protein DHHC domain containing protein	5.53842	6.63979	4.45977	2.53538	1.98357	1.91318	2.07403
ko04915	Estrogen signaling pathway	0.813689	CALML6	K02183	calmodulin-like 6	6.68167	4.35334	4.30896	2.55801	1.85286	2.52798	2.27331
ko04060	Cytokine-cytokine receptor interaction	0.815116	ZFP91	K05420;K03364	ciliary neurotrophic factor;hypothetical protein	13.6697	11.7412	14.9101	15.6141	2.9764	13.7192	3.89764
ko04060	Cytokine-cytokine receptor interaction	0.815116	ACKR3	K04304	atypical chemokine receptor 3	2.04558	2.36073	1.42109	2.21212	5.09807	1.44724	0.437897
ko04060	Cytokine-cytokine receptor interaction	0.815116	LOC102182395	K05505	chemokine (C-X-C motif) ligand 3	0.49154	0.556684	0.876224	0.640841	2.22283	0.804702	0.493183
ko05134	Legionellosis	0.819372	LOC102182395	K05505	chemokine (C-X-C motif) ligand 3	0.49154	0.556684	0.876224	0.640841	2.22283	0.804702	0.493183
ko04713	Circadian entrainment	0.827574	CALML6	K02183	calmodulin-like 6	6.68167	4.35334	4.30896	2.55801	1.85286	2.52798	2.27331
ko05034	Alcoholism	0.837172	CALML6	K02183	calmodulin-like 6	6.68167	4.35334	4.30896	2.55801	1.85286	2.52798	2.27331
ko05034	Alcoholism	0.837172	LOC108633215	K00274	monoamine oxidase B	8.0921	8.21135	9.83496	5.8122	3.44281	4.6902	2.15776
ko04750	Inflammatory mediator regulation of TRP channels	0.84043	CALML6	K02183	calmodulin-like 6	6.68167	4.35334	4.30896	2.55801	1.85286	2.52798	2.27331
ko04550	Signaling pathways regulating pluripotency of stem cells	0.846625	PRRX1	K08031;K09381	paired box 6;paired box 7	8.68888	16.4242	10.4932	2.19639	3.49199	1.54729	2.38154
ko04550	Signaling pathways regulating pluripotency of stem cells	0.846625	TBX1	K10177	T-box transcription factor TBX3 isoform 1	3.30281	3.09777	2.62046	0.063911	0.0304469	0.0184501	3.89588
ko04914	Progesterone-mediated oocyte maturation	0.847681	BOLA2B	K04371	mitogen-activated protein kinase 2-like	9.55897	12.4026	10.1307	5.02283	4.63051	5.27377	2.00105
ko05166	HTLV-I infection	0.852303	ELK4	K04376	ELK4, ETS-domain protein (SRF accessory protein 1)	1.09126	0.954299	1.0183	1.1361	4.87833	0.810259	0.323007
ko05166	HTLV-I infection	0.852303	EGR1	K09203	early growth response 1	0.254666	0.0414683	0.0957329	0.0750304	10.1095	0.233173	0.0956057
ko05166	HTLV-I infection	0.852303	ZFP36L1	K15308	ZFP36 ring finger protein	2.43006	3.03536	3.21892	2.82725	10.6161	2.85407	0.307639
ko00564	Glycerophospholipid metabolism	0.854604	AGPAT2	K13509	1-acylglycerol-3-phosphate O-acyltransferase 2	6.26943	6.78826	4.10823	2.58361	1.52722	2.25741	2.59787
ko05142	Chagas disease (American trypanosomiasis)	0.856841	SERPINE1	K03982	serpin peptidase inhibitor, clade E (nexin, plasminogen activator inhibitor type 1), member 1	0.07336	0.12068	0.05188	0.263681	1.09646	0.043115	0.485436
ko04540	Gap junction	0.859044	BOLA2B	K04371	mitogen-activated protein kinase 2-like	9.55897	12.4026	10.1307	5.02283	4.63051	5.27377	2.00105
ko04972	Pancreatic secretion	0.86335	ATP2A2	K05853	ATPase, Ca++ transporting, cardiac muscle, slow twitch 2	1125.13	976.547	1192.93	303.404	304.513	278.791	3.62579
ko04722	Neurotrophin signaling pathway	0.86732	CALML6	K02183	calmodulin-like 6	6.68167	4.35334	4.30896	2.55801	1.85286	2.52798	2.27331
ko04722	Neurotrophin signaling pathway	0.86732	NDN	K12464	melanoma-associated antigen D1-like	1.68724	1.8914	1.45232	0.680575	0	0.549848	2.67311
ko04726	Serotonergic synapse	0.875498	LOC108633215	K00274	monoamine oxidase B	8.0921	8.21135	9.83496	5.8122	3.44281	4.6902	2.15776
ko04620	Toll-like receptor signaling pathway	0.877415	BOLA2B	K04371	mitogen-activated protein kinase 2-like	9.55897	12.4026	10.1307	5.02283	4.63051	5.27377	2.00105
ko04970	Salivary secretion	0.884796	CALML6	K02183	calmodulin-like 6	6.68167	4.35334	4.30896	2.55801	1.85286	2.52798	2.27331
ko04024	cAMP signaling pathway	0.892288	FXYD6	K13360	FXYD domain containing ion transport regulator 1	2.08548	2.77765	2.75828	0.651758	0.403204	1.52588	2.63291
ko04024	cAMP signaling pathway	0.892288	CALML6	K02183	calmodulin-like 6	6.68167	4.35334	4.30896	2.55801	1.85286	2.52798	2.27331
ko04919	Thyroid hormone signaling pathway	0.893403	RCAN2	K17903	regulator of calcineurin 2	1.34799	2.65263	1.51454	0.162429	0.201291	0.159136	2.14118
ko04068	FoxO signaling pathway	0.908372	PRKAG3	K07200	protein kinase, AMP-activated, gamma 3 non-catalytic subunit	3.06929	1.93955	2.83121	5.75078	8.56957	6.46011	0.395048
ko04068	FoxO signaling pathway	0.908372	BOLA2B	K04371	mitogen-activated protein kinase 2-like	9.55897	12.4026	10.1307	5.02283	4.63051	5.27377	2.00105
ko04110	Cell cycle	0.909512	LOC108635215	K10500	zinc finger and BTB domain containing 17	1.15267	1.34787	1.94531	0	0	0	2.41853
ko04110	Cell cycle	0.909512	ZNF691	K10500	zinc finger and BTB domain containing 17	0.0638004	0.138016	0.010215	1.17102	1.7953	0.000224	0.33232
ko04072	Phospholipase D signaling pathway	0.916875	AGPAT2	K13509	1-acylglycerol-3-phosphate O-acyltransferase 2	6.26943	6.78826	4.10823	2.58361	1.52722	2.25741	2.59787
ko04141	Protein processing in endoplasmic reticulum	0.954048	DNAJC5	K09525	DnaJ (Hsp40) homolog, subfamily C, member 5;DnaJ heat shock protein family (Hsp40) member C5	3.07261	3.04644	2.43608	1.53355	0.364938	2.04885	2.9878
ko04141	Protein processing in endoplasmic reticulum	0.954048	DNAJB12	K09518	DnaJ heat shock protein family (Hsp40) member B12;DnaJ (Hsp40) homolog, subfamily B, member 12	1.93923	2.57182	1.91287	2.46819	6.39019	2.48301	0.394654
ko04062	Chemokine signaling pathway	0.954727	LOC102182395	K05505	chemokine (C-X-C motif) ligand 3	0.49154	0.556684	0.876224	0.640841	2.22283	0.804702	0.493183
ko04740	Olfactory transduction	0.969365	CALML6	K02183	calmodulin-like 6	6.68167	4.35334	4.30896	2.55801	1.85286	2.52798	2.27331
ko05164	Influenza A	0.972543	SOCS3	K04696	suppressor of cytokine signaling 3	0.467491	0.473832	0.290165	0.852274	4.73216	0.331183	0.221198
ko05152	Tuberculosis	0.977599	CALML6	K02183	calmodulin-like 6	6.68167	4.35334	4.30896	2.55801	1.85286	2.52798	2.27331
ko04360	Axon guidance	0.983629	PDLIM7	K07520;K18625	actin binding LIM protein 1;protein Shroom2-like	72.6628	53.9179	55.377	109.695	143.814	113.145	0.440932
ko05200	Pathways in cancer	0.983863	FN1	K05717	fibronectin 1	2.82274	8.4972	4.02375	3.75319	15.7041	2.28772	0.257641
ko05200	Pathways in cancer	0.983863	GPATCH8	K06476	integrin, alpha 2b (platelet glycoprotein IIb of IIb/IIIa complex, antigen CD41);integrin alpha 2b	6.59951	5.03275	6.69433	2.72725	1.72123	3.19834	2.79355
ko05200	Pathways in cancer	0.983863	TPM1	K10373;K09290	tropomyosin 1 (alpha);tropomyosin alpha-1 chain isoform 1;tropomyosin 3	167.938	151.155	132.173	576.846	762.049	525.709	0.195958
ko03040	Spliceosome	0.98686	PCBP1	K12889	poly(rC)-binding protein 1	52.8256	6.40044	14.1874	0	0	0.000927	25.8964
ko04010	MAPK signaling pathway	0.988664	ELK4	K04376	ELK4, ETS-domain protein (SRF accessory protein 1)	1.09126	0.954299	1.0183	1.1361	4.87833	0.810259	0.323007
ko04010	MAPK signaling pathway	0.988664	ZNF445	K04409	p21 protein (Cdc42/Rac)-activated kinase 1	3.01159	2.39219	2.413	1.28157	0.438587	2.43291	2.80092
ko04010	MAPK signaling pathway	0.988664	BOLA2B	K04371	mitogen-activated protein kinase 2-like	9.55897	12.4026	10.1307	5.02283	4.63051	5.27377	2.00105
ko04010	MAPK signaling pathway	0.988664	ZFP62	K04409	p21 protein (Cdc42/Rac)-activated kinase 1	2.04247	2.21625	2.00615	0.82483	0.0233756	1.02372	3.1212
ko05203	Viral carcinogenesis	0.988946	PKM	K00873	pyruvate kinase, muscle	319.614	310.13	226.568	754.429	1045.15	746.271	0.26794
ko05168	Herpes simplex infection	0.988946	SOCS3	K04696	suppressor of cytokine signaling 3	0.467491	0.473832	0.290165	0.852274	4.73216	0.331183	0.221198
ko04014	Ras signaling pathway	0.989288	CALML6	K02183	calmodulin-like 6	6.68167	4.35334	4.30896	2.55801	1.85286	2.52798	2.27331
ko03013	RNA transport	0.991132	EIF4EBP2	K18644	eukaryotic translation initiation factor 4E binding protein 2	63.249	52.9918	69.5276	51.8579	3.99239	56.6821	14.6593
ko04144	Endocytosis	0.996171	RAB6A	K07887	RAB5A, member RAS oncogene family	9.77757	9.31062	11.198	9.87677	1.76821	11.3054	4.38269
ko04144	Endocytosis	0.996171	ZDHHC19	K06503;K16675	transferrin receptor;zinc finger protein DHHC domain containing protein	5.53842	6.63979	4.45977	2.53538	1.98357	1.91318	2.07403
ko04144	Endocytosis	0.996171	CLTB	K04645	clathrin, light chain B	6.4281	9.22919	5.9542	6.85351	15.1417	5.92438	0.449151
