# Supplementary material for: MicroRNA-mRNA Regulatory Networking Fine-Tunes Polyunsaturated Fatty Acid Synthesis and Metabolism in the Inner Mongolia Cashmere Goat
Source: Front Genet. 2021 Jun 2;12:649015. doi: 10.3389/fgene.2021.649015 (PMC8206643; doi:10.3389/fgene.2021.649015)
Supplement: Supplementary Table 7 — Detected miRNA. [file Table_7.xlsx]

## Sheet: Sheet1
Table s7 Detected miRNA of WBM and WLM
miR_name	WBM	WLM
hsa-miR-1-5p_R+1_1ss15AG	1	1
chi-miR-1	2	2
chi-let-7f-5p	3	3
chi-let-7f-3p_1ss22CT	NA	4
chi-let-7d-5p	5	5
chi-let-7d-3p_R+1	6	6
chi-let-7e-5p	7	7
chi-let-7e-3p	8	8
chi-let-7a-5p	9	9
chi-let-7a-3p	NA	NA
chi-let-7i-5p	11	11
chi-let-7i-3p	12	12
chi-let-7g-5p	13	13
chi-let-7g-3p_1ss22CT	NA	14
chi-let-7c-5p	15	15
chi-let-7c-3p	NA	NA
chi-let-7b-5p	17	17
chi-let-7b-3p	18	18
chi-miR-7-5p	19	19
chi-miR-7-3p_L+1	NA	20
chi-miR-9-5p	NA	NA
chi-miR-9-3p_R+2	NA	NA
chi-miR-10a-5p	23	23
chi-miR-10a-3p	NA	NA
chi-miR-10b-5p	25	25
chi-miR-10b-3p	NA	26
chi-miR-15a-5p_R-1	27	27
chi-miR-15b-5p	28	28
chi-miR-15b-3p	NA	NA
chi-miR-16a-5p	30	30
hsa-miR-16-1-3p_R+1	NA	NA
chi-miR-16b-5p	32	32
chi-miR-16b-3p	NA	NA
chi-miR-17-5p_R-1	34	34
chi-miR-17-3p_R-2	35	35
chi-miR-18a-5p	NA	NA
chi-miR-18a-3p_R-2	NA	NA
chi-miR-19b-5p	NA	NA
chi-miR-19b-3p	39	39
chi-miR-19a	NA	NA
chi-miR-20b	NA	NA
chi-miR-20a-5p	42	42
chi-miR-20a-3p_R+2	NA	NA
chi-miR-21-5p_R-1	44	44
chi-miR-21-3p_R+1_1ss6GC	NA	NA
chi-miR-22-5p_R+1	46	46
chi-miR-22-3p_R+3	47	47
hsa-miR-23a-5p	NA	NA
chi-miR-23a_R+1	49	49
chi-miR-23b-5p_L-1	50	50
chi-miR-23b-3p_R+1	51	51
chi-miR-24-5p_R+3	52	52
chi-miR-24-3p_R+3	53	53
chi-miR-25-5p	54	54
chi-miR-25-3p	55	55
chi-miR-26a-5p	56	56
chi-miR-26b-5p	57	57
chi-miR-26b-3p	58	58
chi-miR-27b-5p	NA	59
chi-miR-27b-3p	60	60
chi-miR-27a-5p	NA	NA
chi-miR-27a-3p_R+1	62	62
chi-miR-28-5p	63	63
chi-miR-28-3p	64	64
chi-miR-29a-5p_R+2	NA	NA
chi-miR-29a-3p_R+1	66	66
chi-miR-29c-5p_R-1	67	67
chi-miR-29c-3p_1ss10TC	NA	NA
chi-miR-29b-5p	69	69
chi-miR-29b-3p_R+3	70	70
oar-miR-30d_R+5	71	71
chi-miR-30d-3p_L+1	NA	NA
chi-miR-30b-5p	73	73
chi-miR-30b-3p	74	74
chi-miR-30c-5p_R+1	75	75
chi-miR-30c-3p_R+1	76	76
chi-miR-30f-5p_R+1	77	77
chi-miR-30f-3p	78	78
chi-miR-30a-5p	79	79
chi-miR-30a-3p_R+1	80	80
chi-miR-30e-5p	81	81
chi-miR-30e-3p_R+1	82	82
chi-miR-33b-5p	NA	NA
chi-miR-33b-3p	84	84
chi-miR-33a-5p	NA	NA
chi-miR-33a-3p	NA	NA
chi-miR-34b-3p	NA	NA
chi-miR-34a	88	88
chi-miR-34c-5p	NA	NA
chi-miR-92b	90	90
chi-miR-92a-5p	91	91
chi-miR-93-5p	92	92
chi-miR-93-3p	NA	93
chi-miR-96_R+2	NA	NA
chi-miR-98-5p	95	95
chi-miR-98-3p_1ss22CT	NA	NA
chi-miR-99b-5p	97	97
chi-miR-99b-3p_R+3	NA	98
chi-miR-99a-5p_R+1	99	99
chi-miR-99a-3p	100	100
chi-miR-100-5p_R+1_1ss16AT	101	101
chi-miR-100-3p	NA	NA
chi-miR-101-5p	NA	NA
chi-miR-101-3p_R+2	104	104
chi-miR-103-5p_R-6	NA	NA
chi-miR-103-3p	106	106
chi-miR-105a	NA	NA
chi-miR-106b-5p	108	108
chi-miR-106b-3p_R+2	109	109
chi-miR-106a-5p_R-1_1ss1AC	110	110
mmu-miR-107-5p	NA	NA
chi-miR-107-3p	112	112
chi-miR-122_R-1	NA	NA
chi-miR-124a_1ss18GA	NA	NA
chi-miR-125b-5p_R+2	115	115
chi-miR-125b-3p_R+1	116	116
chi-miR-125a-5p	117	117
chi-miR-125a-3p	118	118
chi-miR-126-5p_R-1	119	119
chi-miR-126-3p_R+1	120	120
chi-miR-127-5p_L+2R-1	NA	NA
chi-miR-127-3p_R+2	122	122
chi-miR-128-5p	NA	NA
chi-miR-128-3p_R+1	124	124
chi-miR-129-3p	NA	NA
chi-miR-130b-5p	126	126
chi-miR-130b-3p	NA	127
chi-miR-130a-3p	128	128
chi-miR-133a-5p	129	129
chi-miR-133b_L-1R+2	130	130
mml-miR-133b-5p_L+2R-1	NA	NA
chi-miR-133b_R+2	132	132
chi-miR-135a	NA	NA
chi-miR-136-5p	NA	NA
chi-miR-136-3p	NA	NA
chi-miR-140-5p	136	136
chi-miR-140-3p	137	137
chi-miR-141_R+1	138	NA
chi-miR-143-5p	139	139
chi-miR-143-3p_1ss22GT	140	140
chi-miR-144-5p_L-2R+4	NA	NA
chi-miR-144-3p_R+3	NA	NA
chi-miR-145-5p	143	143
chi-miR-145-3p_L+2R-1	144	144
chi-miR-146a	145	145
chi-miR-146b-5p	NA	NA
chi-miR-147-3p_R+4	NA	NA
chi-miR-148b-5p	NA	NA
chi-miR-148b-3p	149	149
chi-miR-148a-5p	NA	150
chi-miR-148a-3p	151	151
chi-miR-150	152	152
chi-miR-151-5p	153	153
chi-miR-151-3p	154	154
chi-miR-153	NA	NA
chi-miR-154b-5p_R+1	156	156
chi-miR-154a-3p	NA	NA
chi-miR-155-5p	158	158
chi-miR-181c-5p_R+1	NA	NA
chi-miR-181c-3p_R-1	NA	NA
chi-miR-181b-5p_R+1	161	161
chi-miR-181d	NA	NA
chi-miR-182_R+3	163	NA
chi-miR-183	NA	NA
chi-miR-186-5p_R+1	165	165
chi-miR-186-3p_L+1R-2	NA	NA
chi-miR-187_R+3	NA	NA
chi-miR-188-5p_R+1	168	168
chi-miR-188-3p	NA	169
chi-miR-190a-5p	NA	NA
chi-miR-190a-3p_L+1	NA	NA
chi-miR-190b	172	NA
hsa-miR-190b-3p_R+1	NA	NA
chi-miR-191-5p	174	174
chi-miR-191-3p	175	175
chi-miR-192-5p	176	176
chi-miR-193b-5p	177	177
chi-miR-193b-3p	178	178
chi-miR-194	179	179
chi-miR-195-5p_R+1	180	NA
chi-miR-195-3p_R+1	181	181
chi-miR-196b_R+1	182	182
hsa-miR-196b-3p	NA	NA
chi-miR-196a_R+1	184	184
hsa-miR-197-5p	NA	NA
chi-miR-197-3p	186	186
chi-miR-199b-5p_2ss10TC17TC	187	187
chi-miR-199c-3p	188	188
chi-miR-199a-5p	189	189
chi-miR-200b	190	190
chi-miR-200a_R+2	191	191
chi-miR-200c	192	192
chi-miR-204-5p	193	193
mmu-miR-206-5p_R-1_1ss19TC	194	NA
chi-miR-206_R-1	195	195
hsa-miR-208b-5p_2ss15AC16AG	196	196
chi-miR-208b_L-1R+1	197	197
chi-miR-211	198	NA
chi-miR-214-5p	199	199
chi-miR-214-3p_L-1R+3	200	200
chi-miR-215-5p_L-1R+2_1ss20AC	NA	NA
chi-miR-216b_R-1	NA	NA
chi-miR-217-5p	NA	NA
chi-miR-218	NA	NA
chi-miR-221-5p_R+1	NA	NA
chi-miR-221-3p	206	206
chi-miR-222-3p_R-1	207	207
chi-miR-223-5p_R-1	NA	NA
chi-miR-223-3p	209	NA
chi-miR-224-5p	210	210
chi-miR-224-3p	NA	NA
bta-miR-296-5p_R+2_1ss11CT	NA	NA
chi-miR-296-3p	213	213
chi-miR-301a-5p_R+1	NA	NA
chi-miR-301a-3p	NA	NA
chi-miR-301b	NA	NA
chi-miR-320-3p	217	217
chi-miR-323b	NA	NA
chi-miR-323a-3p_L+1	NA	NA
chi-miR-324-5p	220	220
chi-miR-324-3p_1ss21GT	221	221
chi-miR-326-3p_1ss21CT	222	222
chi-miR-328-3p	223	223
chi-miR-329b-3p_R+2	224	224
chi-miR-330-3p_L+1	NA	NA
chi-miR-331-5p	226	226
chi-miR-331-3p_L+1_1ss22CT	227	227
chi-miR-335-5p	NA	NA
chi-miR-335-3p	NA	NA
chi-miR-338-5p	230	230
chi-miR-338-3p	NA	231
chi-miR-340-5p	NA	232
chi-miR-340-3p_R+1	NA	NA
chi-miR-342-5p_1ss23GA	NA	NA
chi-miR-342-3p_R+1	235	235
chi-miR-345-5p	236	236
chi-miR-345-3p_1ss22GT	NA	237
chi-miR-346-5p	238	NA
chi-miR-361-5p	239	239
chi-miR-361-3p_R+1	240	240
chi-miR-362-5p	241	241
chi-miR-362-3p_R+1	NA	242
chi-miR-363-3p	243	243
hsa-miR-365b-5p_L+1	NA	NA
chi-miR-365-3p	245	245
chi-miR-369-5p	NA	NA
chi-miR-369-3p	NA	NA
chi-miR-374a-5p_R+1	248	248
chi-miR-374a-3p	NA	NA
chi-miR-374b-5p	250	250
chi-miR-374b-3p	NA	NA
chi-miR-376e-5p	NA	NA
chi-miR-376e-3p	NA	NA
chi-miR-376c-3p	NA	NA
chi-miR-376d	NA	NA
chi-miR-376a	NA	NA
chi-miR-376b-3p_R+2	NA	NA
chi-miR-378-5p	258	258
chi-miR-378-3p	259	259
chi-miR-379-5p	NA	NA
chi-miR-379-3p	261	261
chi-miR-380-3p	262	262
oar-miR-381-5p_R+3	NA	NA
chi-miR-381	264	264
chi-miR-382-5p	NA	NA
chi-miR-382-3p_R+1	NA	NA
chi-miR-383_R-1	NA	NA
chi-miR-409-5p	NA	268
chi-miR-409-3p_R+1	269	269
chi-miR-410-3p	NA	NA
chi-miR-411b-5p	NA	NA
chi-miR-411b-3p_1ss6CA	NA	NA
chi-miR-411a-5p_R+1	273	NA
chi-miR-411a-3p	NA	NA
chi-miR-412-5p	NA	NA
chi-mir-421-p5	NA	NA
chi-miR-421-3p	277	NA
chi-miR-423-5p	278	278
chi-miR-423-3p	279	279
chi-miR-424-5p	NA	NA
chi-miR-424-3p	281	281
chi-miR-425-5p_R-1	282	282
chi-miR-425-3p_L-1	NA	NA
chi-miR-429_R+1	NA	NA
chi-miR-432-5p_1ss23GT	NA	285
chi-miR-433	286	NA
chi-miR-449a-5p_R+1	NA	NA
chi-miR-450-5p_R+2	288	288
hsa-miR-450a-2-3p_L-1_1ss7GA	NA	NA
chi-miR-451-5p_R+2	290	290
chi-miR-454-3p	NA	NA
chi-miR-455-5p	NA	292
chi-miR-455-3p_R-1	293	293
chi-miR-483_L+1	294	294
chi-miR-485-5p_R+1	295	NA
chi-miR-485-3p_L-1	296	296
oar-miR-487a-5p_1ss5CT	NA	NA
chi-miR-487a-3p	NA	NA
chi-miR-487b-3p	NA	NA
chi-miR-490	NA	NA
chi-miR-491-5p_R+1	NA	301
chi-miR-491-3p	NA	NA
chi-miR-493-5p	303	303
chi-miR-493-3p_1ss22GT	NA	NA
chi-miR-494	NA	NA
oar-miR-495-5p_L-1	NA	NA
chi-miR-495-3p	NA	NA
chi-miR-497-5p_L+1R-2	308	308
chi-miR-499-5p	309	309
chi-miR-499-3p	310	NA
chi-miR-500-5p	311	311
chi-miR-500-3p_R+2	312	312
chi-miR-502b-5p_R-1	NA	NA
chi-miR-502b-3p_1ss3CG	314	314
chi-mir-502a-p5	NA	NA
chi-miR-502a_1ss11AG	316	316
chi-miR-504_R+1	317	317
hsa-miR-505-5p_R+1	318	318
chi-miR-505-3p_L+1	319	319
chi-miR-532-5p	320	320
chi-miR-532-3p_R+1	321	321
chi-miR-542-5p	NA	NA
chi-miR-542-3p_R+2	NA	NA
chi-miR-543-3p_R+1	324	324
chi-miR-544-5p	NA	NA
chi-miR-545-3p	NA	NA
chi-miR-582-5p_L+1R-1	NA	NA
hsa-miR-582-3p_L-1R+1_2ss5TC6GA	NA	NA
chi-miR-628-5p_R-1	NA	NA
ptr-miR-628_L+1	NA	330
oar-miR-655-5p	NA	NA
chi-miR-655	NA	332
chi-miR-660	333	333
chi-mir-660-p3	NA	NA
chi-miR-665_R+2	NA	NA
chi-miR-671-5p	NA	NA
chi-miR-671-3p	337	337
chi-miR-708-5p_R-1	338	338
chi-miR-708-3p	NA	NA
chi-miR-758_R-1	NA	NA
chi-miR-767	NA	NA
chi-miR-874-5p	NA	NA
chi-miR-874-3p	343	343
chi-miR-877-5p_R+3	NA	344
chi-miR-877-3p_1ss22GT	345	345
chi-miR-1185-5p_R+2	NA	NA
chi-miR-1248-5p_R+4	NA	NA
chi-miR-1249	348	348
chi-miR-1271-5p_R+2	349	349
chi-miR-1296	350	350
chi-miR-1306-5p_R+1	351	351
chi-miR-1306-3p_1ss22GT	352	352
chi-miR-1307-5p_R+5	353	353
chi-miR-1307-3p	354	354
bta-miR-1343-5p	NA	NA
chi-miR-1343	356	356
chi-miR-1388-5p_R+1	357	357
chi-miR-1388-3p	358	358
chi-miR-1468-5p	359	359
chi-miR-1814	NA	NA
chi-miR-2284d_L-1R+1_1ss11CT	NA	NA
chi-miR-2331	NA	NA
chi-miR-2332	NA	NA
chi-miR-2411-3p_L+1R-1	NA	NA
chi-miR-3431-5p	365	365
chi-miR-3431-3p	366	366
chi-miR-3432-5p	367	367
chi-miR-3432-3p	NA	NA
chi-miR-3955-5p	NA	NA
chi-miR-3958-3p	370	370
chi-miR-3959-5p	NA	NA
chi-miR-3959-3p	NA	NA
mmu-miR-1a-2-5p_R-1	NA	NA
bta-miR-1_1ss17AG	NA	NA
oar-let-7f_R+2	375	375
bta-let-7a-5p_R+2	376	376
oar-let-7a_L+1	NA	NA
bta-let-7a-3p_R+1	NA	NA
hsa-miR-24-2-5p_L+1R+1	379	379
bta-miR-24-3p_R+2	NA	NA
oar-miR-26a_R+3	381	381
mmu-miR-26a-2-3p_1ss4GA	NA	NA
mmu-miR-29b-1-5p_R+2	NA	NA
bta-miR-29c_R-3_1ss19GA	NA	NA
mmu-mir-30f-p5_1ss17AG	NA	NA
bta-miR-31_R+2	386	386
hsa-miR-31-3p_R+1	NA	NA
hsa-miR-32-5p_R-1	NA	NA
hsa-miR-32-3p_R-1	NA	NA
hsa-miR-92b-5p_R+1	NA	NA
bta-miR-92b	391	391
bta-miR-95	392	392
bta-miR-101_R+2	393	393
hsa-miR-122b-5p_R-1	NA	NA
aca-mir-124b-p3_1ss18GA	NA	NA
oar-miR-125b_R+2	396	396
hsa-miR-125b-1-3p	397	NA
mmu-miR-126b-3p_R-1	NA	NA
bta-mir-128-2-p5	399	399
bta-miR-128_R+1	400	400
hsa-miR-129-1-3p	NA	NA
hsa-miR-132-5p	NA	NA
bta-miR-132	403	403
hsa-miR-133a-5p_1ss17CT	NA	NA
bta-miR-133a_L-1R+4	405	405
bta-miR-138	NA	NA
bta-miR-138_R+1	NA	NA
bta-miR-139	408	408
hsa-miR-139-3p	409	409
bta-miR-142-5p_L+2	NA	NA
bta-miR-142-3p_L+3R-3	NA	NA
bta-miR-149-5p	412	412
hsa-miR-152-5p	NA	NA
oar-miR-152	414	414
bta-miR-181b_R+2	NA	NA
oar-miR-181a	416	416
hsa-miR-181a-3p	417	417
hsa-miR-181a-2-3p_1ss6TC	418	418
bta-miR-185	419	419
hsa-miR-185-3p_R-1_1ss21TC	420	NA
bta-miR-191b	NA	NA
bta-miR-193a-5p	422	422
bta-miR-193a-3p_R-2	423	NA
bta-miR-194b	NA	NA
oar-miR-194_R+1	NA	NA
hsa-miR-194-3p_R+1	NA	NA
bta-mir-194b-p5	NA	NA
bta-miR-194b-3p_L+1R-2	NA	NA
bta-miR-196a_R+1	429	429
hsa-miR-196a-3p_L+1R+1	NA	NA
mmu-miR-203-3p	431	431
bta-miR-205	NA	NA
mmu-miR-208a-5p	NA	NA
bta-miR-208a	NA	NA
hsa-miR-210-5p_R+1_1ss5CA	435	435
bta-miR-210_L-1	436	436
bta-miR-212	NA	NA
hsa-miR-212-3p_R+1	NA	NA
mmu-miR-218-1-3p_R-1	NA	439
hsa-miR-219a-5p_R+2	NA	NA
oar-miR-299-5p	441	441
hsa-miR-299-3p_1ss10TC	NA	NA
bta-miR-339b_R+2	443	443
ssc-miR-339-3p_L+1_1ss2AC	444	444
bta-miR-339b	445	445
bta-miR-365-5p_R+1	446	446
oar-miR-370-3p_R-2	447	NA
bta-miR-375_L-1	448	448
bta-miR-378c	449	449
bta-miR-378d_R-2	450	NA
bta-miR-450b_R+1_1ss9TC	NA	NA
eca-miR-450b-3p_L+1R-1_1ss3TC	NA	NA
bta-miR-452_L+3R-3	NA	NA
mmu-miR-452-3p_1ss20GA	NA	NA
bta-miR-484	455	455
hsa-miR-486-5p_L-4	NA	NA
bta-miR-486	457	457
bta-mir-486-p3	458	458
bta-miR-503-5p_R+3	NA	NA
bta-miR-503-3p	NA	NA
hsa-miR-574-5p	461	461
hsa-miR-574-3p	462	462
hsa-miR-615-3p_R-1	463	463
hsa-miR-652-5p_L+1R-2	NA	NA
bta-miR-652_R+1	465	465
bta-miR-653_L-1R+1_1ss17TC	NA	NA
ssc-miR-664-5p_R-1_1ss14GA	467	467
bta-miR-664b_R+1	468	468
bta-miR-664a_R-1	NA	NA
bta-mir-664a-p3_1ss20CA	NA	NA
bta-miR-744	471	471
bta-miR-760-3p_R+2	472	472
bta-miR-769	473	473
bta-miR-885	474	474
hsa-miR-885-3p_R-1	475	NA
bta-miR-935_L-1	NA	NA
bta-miR-1247-5p	477	477
bta-miR-1260b_L+1_1ss10AG	478	478
hsa-miR-1277-5p_L-3	NA	NA
ssc-mir-1285-p5	480	480
ssc-mir-1285-p3_1ss24TA	481	481
eca-mir-1543-p5	482	482
eca-mir-1543-p3_1ss21AG	NA	NA
bta-miR-1839_R-2	484	484
mmu-miR-1839-5p	485	485
mmu-miR-1839-3p_R-2	NA	NA
bta-miR-1949_1ss19TC	487	NA
cgr-miR-1973_L+4	NA	NA
mmu-mir-1983-p5	NA	NA
mmu-mir-1983-p3_1ss1GA	NA	NA
bta-mir-2284y-1-p5	NA	NA
bta-miR-2284y	NA	NA
bta-miR-2284aa_L-1R+2_1ss10TC	NA	NA
bta-mir-2284y-6-p3_1ss14CG	NA	NA
bta-mir-2284z-2-p5_1ss1AG	NA	NA
bta-mir-2284z-2-p3_1ss8GA	NA	NA
bta-miR-2284ab_R+1	NA	NA
bta-mir-2284z-4-p5_1ss1AG	NA	NA
bta-miR-2284b_1ss15TA	NA	NA
bta-miR-2285cz_L-1R-1_1ss15TC	NA	NA
bta-mir-2285bm-p5	NA	NA
bta-miR-2285bm_1ss14GA	502	502
bta-mir-2285cb-p5	NA	NA
bta-miR-2285an_L-1R-2_1ss4GA	NA	NA
bta-miR-2285bu_L+1R-1_1ss5AG	NA	NA
bta-mir-2285cr-1-p3_1ss11AG	NA	NA
bta-miR-2285ad_L-1_1ss8AG	NA	NA
bta-miR-2285bg_R-2	NA	NA
bta-miR-2285cw_1ss8AT	NA	NA
bta-mir-2285cq-p3_1ss11TC	NA	NA
bta-miR-2285cj_1ss6TC	NA	NA
bta-mir-2285cx-p5_1ss1AG	NA	NA
bta-mir-2285ce-p5_1ss1AG	NA	NA
bta-miR-2285bq_L-1R-1_1ss18CT	NA	NA
bta-miR-2285r_L-1	NA	NA
bta-miR-2285m_L-1R+1_1ss6GC	NA	NA
bta-miR-2285br_L+1_1ss20CT	NA	NA
bta-mir-2285h-p5_1ss1CA	NA	NA
bta-miR-2285h_1ss8GA	NA	NA
bta-miR-2285n_L-2_1ss21GT	NA	NA
bta-miR-2285o	NA	NA
bta-miR-2285k_L-1R+1_1ss7GC_2	NA	NA
bta-miR-2285bn_1ss7TG	NA	NA
bta-miR-2285bp_1ss19GT	NA	NA
bta-miR-2285da_L-2R-1_1ss8TC	NA	NA
bta-miR-2285f_L-1_1ss7TC	NA	NA
bta-mir-2285b-2-p5_1ss1AT	NA	NA
bta-mir-2285ar-p3_1ss10TA	NA	NA
bta-miR-2285bb_1ss12GT	NA	NA
bta-mir-2285o-3-p5_1ss12TC	NA	NA
bta-miR-2285o_L+2_1ss9GA	NA	NA
bta-miR-2285b_1ss10GA	NA	NA
bta-miR-2285cm_L+1R-2_1ss11AG	NA	NA
bta-miR-2285f	NA	NA
bta-miR-2285x_L-2R+1	NA	NA
bta-mir-2285s-p5_1ss1AT	NA	NA
bta-mir-2285n-7-p5	NA	NA
bta-miR-2285n	NA	NA
bta-miR-2285l_L-1R-1_1ss9CA	NA	NA
bta-miR-2285aj-5p_L-1R+1_1ss22TC	NA	NA
bta-mir-2285e-2-p5	NA	NA
bta-mir-2285k-3-p5_1ss1AT	NA	NA
bta-miR-2285k_R+1	NA	NA
hsa-miR-2355-5p_R+1	NA	NA
bta-miR-2355-3p_L-2R+2	NA	NA
bta-miR-2440_R+2_1ss2GT	546	546
bta-miR-2474	NA	NA
bta-miR-2478_L-2	548	548
bta-mir-2887-1-p5_1ss20TC	549	549
bta-mir-2887-1-p3_1ss11TC	550	550
bta-mir-2904-3-p5_1ss7TC	551	551
bta-mir-2904-3-p3	552	552
bta-miR-4286_R+1	553	553
ssc-mir-4332-p5_1ss1TC	554	554
ssc-mir-4332-p3_1ss11CA	555	555
bta-miR-6119-5p	NA	556
bta-miR-6119-3p_L-1_1ss23AT	NA	NA
bta-miR-6123	558	558
hsa-miR-6516-3p	NA	NA
bta-mir-6525-p3_1ss7TC	NA	NA
bta-miR-6529a	561	561
hsa-miR-6529-3p_1ss15TC	NA	NA
bta-miR-6535	NA	NA
bta-miR-6715	NA	NA
bta-mir-6715-p3_1ss22AT	NA	NA
ssc-miR-7134-5p_R+1	566	566
ssc-miR-7134-3p_L+1	567	567
bta-mir-7859-p5	NA	NA
bta-miR-7859	569	569
bta-mir-7862-p5	NA	NA
bta-miR-7862	NA	NA
bta-mir-7865-p3_1ss21GT	572	572
efu-mir-9277-p5_1ss1CG	NA	NA
efu-mir-9277-p3	574	574
bta-mir-10173-p3_1ss16CT	NA	NA
bta-miR-10182-5p_R-2	NA	NA
bta-miR-10182-3p	NA	NA
bta-miR-11975_L-2_1ss9CG	NA	NA
bta-mir-11986c-p5	NA	NA
bta-miR-11989	NA	NA
bta-mir-12034-p3_1ss1TG	581	581
gga-miR-1b-3p_R+1_1ss9TA	582	582
ssa-miR-10b-5p_1ss1TC	NA	NA
dre-miR-16c-5p_L+1_1ss10TC	NA	584
dre-miR-17a-5p_R+3	NA	NA
ssa-miR-19a-3p_R+1	NA	NA
ssa-miR-21a-5p_R-2	NA	NA
mdo-miR-22-5p_L+1_1ss16GA	NA	NA
mdo-miR-22-3p	589	589
ssa-miR-24b-3p_R+1_2ss17AG21CA	590	590
ssa-miR-26b-5p_R-1	591	591
tch-miR-26a-2-5p_R+1_1ss10CT	592	592
mdo-miR-26-5p_R+2	593	593
ssa-miR-29c-3p_L+1R-1	NA	NA
ssa-miR-29c-3p_R+1_1ss18AG	NA	NA
aca-miR-29b_L+1R+1	NA	NA
ssa-miR-30d-5p_R-5	NA	NA
ssa-miR-30d-3p_R+1_1ss18GA	598	598
dre-miR-30e-5p_R-3_2ss13TC19GA	NA	NA
dre-miR-30e-3p_R+1	600	600
hsa-miR-30c-5p_R+1	601	601
oan-miR-30b-5p_R+1	602	602
dre-mir-30a-p5	NA	NA
hsa-miR-30c-5p_L+1R+1	604	604
aca-miR-34c-5p_R+1	NA	NA
xtr-miR-92b_R+2	NA	606
dre-miR-99_R+1	607	607
dre-miR-99_2ss16TA21TC	NA	NA
oan-miR-103-3p_R-3_1ss20AT	609	609
sha-miR-125a_L+1	610	610
dre-miR-125c-5p_L+1_1ss19CT	611	611
cin-mir-126-p3	NA	NA
mmu-miR-126b-3p_1ss23GC	NA	NA
tni-miR-128_R+1	NA	NA
pma-miR-133b-5p	NA	NA
oan-miR-133c_L-1R+1_1ss18GA	616	616
oan-miR-133c_2ss18GA22GT	617	617
pma-miR-143-3p_R-4	NA	NA
oan-miR-145-5p_R+1	NA	NA
aca-miR-146a-5p_R+2	NA	NA
ssa-miR-148a-3p	NA	NA
mdo-miR-150-5p_R-2	622	622
hsa-miR-151b_R+3	623	623
pma-miR-152a	NA	NA
aca-miR-191-5p_R+3_2	NA	NA
aca-miR-194-5p_R+2	NA	NA
gga-miR-196-5p_R+2	NA	NA
aca-miR-199b-5p_R+2	NA	NA
bta-miR-199c_L-1R+4_2	629	629
bta-miR-199c_L-1R+4_1	630	630
mdo-miR-200a-3p_R+2	NA	NA
pma-mir-204-p5	NA	NA
dre-miR-206-3p_R+1	633	633
pma-miR-221	NA	NA
ola-miR-222_R+6	NA	NA
mmu-miR-300-3p_R-2	NA	NA
hsa-miR-320b	637	637
mmu-miR-322-5p	NA	NA
hsa-miR-339-5p_L+1R-2	639	639
hsa-miR-339-5p_R-1_1ss22CT	640	640
bta-miR-378_R+1	641	641
rno-miR-450a-5p	NA	NA
mmu-miR-455-5p_L-2R+3	NA	NA
hsa-miR-486-5p_R+1	644	644
oan-miR-499-5p	NA	NA
mmu-miR-500-3p_L-1R-1_2ss18GA21CT	NA	NA
cgr-miR-532-5p_R+2_2	NA	NA
mmu-miR-551b-3p_R+1	NA	NA
ocu-miR-628-5p_R-2	NA	NA
hsa-miR-1260b_R-1_1ss9AG	650	650
ppy-mir-1268-p5_1ss9GA	NA	NA
bta-miR-1291_R+1_1ss1TC	NA	NA
bta-miR-2284x_R+1_2	653	653
bta-miR-2285bf_1ss20TC	NA	NA
bta-miR-2284x_R+1_1	655	655
bta-miR-2285aa_1ss20GT	NA	NA
bta-mir-2284aa-3-p3_5	NA	NA
bta-miR-2284x_L-1R+2_2	NA	658
bta-miR-2284y_L+1R+1	NA	NA
bta-mir-2284aa-3-p3_2	NA	NA
bta-mir-2284aa-3-p3_3	NA	NA
bta-mir-2284z-2-p3_1ss22GT	NA	NA
bta-mir-2284aa-3-p3_1ss1AG_1	NA	NA
bta-miR-2284y_L+1R-1	NA	NA
bta-mir-2284aa-3-p3_1ss22GA	NA	NA
bta-mir-2284aa-3-p3_1ss21GT	NA	NA
bta-miR-2284x_L-1R+2_1	NA	667
bta-miR-2284y_L+1	NA	NA
bta-mir-2284aa-3-p3_6	NA	NA
bta-mir-2284aa-3-p3_1ss17TC	NA	NA
bta-miR-2284x_R+1_1ss10CT	NA	NA
bta-mir-2284aa-3-p3_4	NA	NA
bta-mir-2284aa-3-p3_1	NA	NA
bta-mir-2284aa-3-p3_1ss22TA	NA	NA
bta-mir-2284aa-3-p3_1ss1AG_2	NA	NA
bta-miR-2285ce_L-1_1ss13GA	NA	NA
bta-mir-2285cy-p5_1ss1CG	NA	NA
bta-mir-2285e-2-p3_1ss7CT	NA	NA
bta-miR-2285k_L-1R+1_1ss7GC_1	NA	NA
bta-miR-2285az_1ss5TC	NA	NA
bta-miR-2285ce_L-2_1ss13GA	NA	NA
bta-mir-2285m-3-p5_1ss1AG	682	NA
bta-miR-2285bf_R-1_1ss20TC	NA	NA
bta-mir-2285bz-p3_1ss19TC	NA	NA
bta-miR-2285ce_L-2_1ss8TC	NA	NA
bta-miR-2285az_1ss5TA	NA	NA
bta-miR-2285at_L+1_1ss17TC	NA	NA
bta-miR-4286_R+3	688	688
ggo-mir-4488-p5_1ss17TC	689	689
ggo-mir-4488-p5_1ss18TC	690	690
hsa-miR-4508_L+1R+1	691	691
hsa-miR-4508_L+2R-1	692	692
hsa-miR-7977_R+2_1ss6AG	693	693
eca-mir-8986a-p5	694	694
eca-miR-8986a_R-1	NA	NA
efu-miR-9226_L-4_1ss22GA	696	696
gga-mir-12237-p5_1ss11AG	NA	NA
pma-let-7d_R-4	698	698
ssa-let-7a-5p_R-3_1ss18TA	699	699
oan-let-7e-5p_2ss2GA16AT	NA	NA
pma-let-7d-p5	701	701
ssa-miR-27c-3p_R-2	702	NA
mmu-miR-92a-3p_R+2	703	703
ssc-miR-339_R+1_1ss1TN	NA	NA
mmu-miR-345-5p_L+1R-1	NA	NA
mmu-miR-345-3p_L+1R-1	NA	NA
mmu-miR-3084-3p_L+2R-1_1ss4TA	NA	NA
hsa-miR-4492_R+1	NA	NA
mmu-miR-5126_L-1R-1_1ss18CT	NA	NA
bta-miR-6525_R+3_1ss2TC	NA	NA
pma-miR-1c-3p_R+1	711	711
pma-miR-1a-3p_1ss18CT	NA	NA
ssa-miR-10d-5p_R+2	NA	NA
tgu-miR-16b-5p_L+1R+1	NA	NA
mdo-miR-22-3p_R+1	715	715
pma-miR-23b_R+1_1ss23CT	716	716
dre-miR-24_R+2	717	717
dre-miR-26a-5p_R+1_1ss22TA	718	718
dre-miR-27b-3p_R+1	719	719
aca-miR-29b_R+1_1ss21GC	NA	NA
tgu-miR-30a-5p_R-2_2ss12TC22GA	NA	NA
tgu-miR-30a-3p_R+1_1ss22CT	NA	722
gga-miR-30b-5p_R+1_1ss22TC	NA	NA
ola-miR-30a-3p_R+4	NA	NA
dre-miR-92a-3p_R+2	725	725
cin-miR-92c-3p_1ss18TC	NA	NA
ccr-miR-99_R+3	727	727
ssa-miR-99-5p_R+2	728	728
cin-miR-101_L+1R-2_1ss18AC	NA	NA
mmu-miR-101c_R+2	NA	NA
dre-miR-107b_R+1	NA	NA
cin-miR-124-3p_R+1_1ss22AT	NA	NA
sha-miR-125a_R+2	733	733
ccr-miR-126-3p_L-1R+2	734	734
xtr-miR-128_R+2	735	735
cin-miR-133-3p_R+2	736	736
pma-miR-143-3p_1ss22CT	NA	NA
oan-miR-145-5p_R+2	NA	NA
xtr-miR-148a_R+2	NA	NA
mdo-miR-150-5p_R-1_1ss22GA	NA	NA
hsa-miR-151b_R+5	NA	NA
aca-miR-191-5p_R+3_1	NA	NA
mmu-miR-195a-5p_R+2	NA	NA
fru-miR-196a_R+2	NA	NA
bta-miR-199c_R+2	NA	NA
dre-miR-206-3p_R+2	746	746
bbe-miR-210-5p_R+2	NA	NA
pma-miR-221_R+1	NA	NA
bbe-miR-281-3p_R-2_1ss20TA	NA	NA
hsa-miR-320b_1ss20CA	750	750
ppy-miR-320e_R-4_1ss18GA	NA	NA
cgr-miR-322-3p	NA	NA
mmu-miR-337-5p	NA	NA
ssc-miR-339_R+1_1ss21AT	754	754
hsa-miR-339-5p_R+1	NA	NA
mmu-miR-351-5p_R-3	NA	NA
bta-miR-378_R+1_1ss22CT	757	757
ggo-miR-429_R+1	NA	NA
mmu-miR-434-3p	NA	NA
mmu-miR-466i-5p_L-1R-1	NA	NA
cgr-miR-486-5p_R+2	761	761
aca-miR-499-5p_R+2	NA	NA
cgr-miR-532-5p_R+2_1	NA	NA
mmu-miR-674-5p_R-1	NA	NA
cgr-miR-674_R+2	NA	NA
cgr-miR-872-5p	NA	NA
mmu-miR-1198-5p	NA	NA
cgr-miR-1260_1ss3CT	768	768
oan-miR-1386_L+3	769	NA
bta-miR-2285f_L+1R-1_1ss12TG	NA	NA
bta-miR-2285ad_L+1R-1	NA	NA
hsa-miR-3195_L+3R-1	NA	772
hsa-miR-4286_R+3	773	773
hsa-miR-4443_L+1	774	774
hsa-miR-4454_L+1_1ss3GA	NA	NA
hsa-miR-4508_L+1_1ss18GA	NA	NA
mmu-miR-5099_L+2R-1	NA	NA
mmu-miR-5126_L-1R-2_1ss18CT	778	778
gga-miR-6651-5p_L-2R+1	NA	NA
ipu-miR-7550_1ss1AT	780	780
hsa-miR-7977_R+4_1ss6AG	NA	781
efu-miR-9341_L-2R+1	782	NA
bta-miR-11980_R-1_1ss4CG	NA	783
pma-let-7d_R-2_1ss20GA	784	784
mmu-let-7c-5p_R+2	785	785
pol-let-7a-5p_R+3_1ss17AG	NA	786
mmu-let-7j_1ss8TG	NA	NA
PC-5p-62181_24	NA	NA
PC-3p-24987_156	NA	NA
PC-5p-56943_32	NA	NA
PC-3p-59567_28	NA	NA
PC-3p-65565_20	NA	NA
PC-3p-51118_43	NA	NA
PC-5p-45885_57	NA	NA
PC-3p-73692_13	NA	NA
PC-3p-75063_12	NA	NA
PC-5p-88770_6	NA	NA
PC-3p-92419_5	NA	NA
PC-3p-45205_59	NA	NA
PC-3p-76551_11	NA	NA
PC-5p-33878_102	NA	801
PC-3p-76088_11	NA	NA
PC-3p-69139_16	NA	NA
PC-5p-55350_35	NA	NA
PC-3p-26675_144	NA	NA
PC-3p-44356_61	NA	NA
PC-5p-64645_21	NA	NA
PC-3p-20576_196	808	808
PC-5p-48602_49	NA	NA
PC-3p-72299_14	NA	NA
PC-3p-48090_51	NA	NA
PC-3p-69424_16	NA	NA
PC-5p-82404_8	NA	NA
PC-3p-86626_6	NA	NA
PC-3p-31721_113	NA	815
PC-3p-100780_5	NA	NA
PC-5p-52807_40	NA	NA
PC-3p-15776_255	NA	NA
PC-3p-499_10217	819	819
PC-3p-77582_11	NA	NA
PC-3p-72763_13	NA	NA
PC-3p-30769_118	822	822
PC-3p-93521_5	NA	NA
PC-3p-99165_5	NA	NA
PC-3p-6311_517	NA	NA
PC-5p-91537_5	NA	NA
PC-3p-26749_144	827	827
PC-5p-84325_7	NA	NA
PC-3p-93242_5	NA	NA
PC-3p-52406_41	830	NA
PC-3p-93722_5	NA	NA
PC-5p-70368_15	NA	NA
PC-3p-33285_105	833	833
PC-5p-51219_43	NA	NA
PC-5p-48916_49	NA	NA
PC-3p-97240_5	NA	NA
PC-3p-101186_5	NA	NA
PC-5p-14910_268	NA	NA
PC-3p-88648_6	NA	NA
PC-3p-42271_68	NA	NA
PC-3p-71321_15	NA	NA
PC-5p-93686_5	NA	NA
PC-5p-67974_18	NA	NA
PC-3p-44072_62	NA	NA
PC-5p-41996_69	NA	NA
PC-3p-71472_14	NA	NA
PC-3p-2473_1097	847	847
PC-3p-60901_26	NA	NA
PC-5p-75068_12	NA	NA
PC-3p-31512_114	NA	NA
PC-5p-46927_54	NA	NA
PC-3p-76185_11	NA	NA
PC-3p-95896_5	NA	NA
PC-3p-82592_8	NA	NA
PC-3p-96223_5	NA	NA
PC-3p-52473_40	856	NA
PC-3p-27974_135	NA	NA
PC-3p-71280_15	NA	NA
PC-3p-71775_14	NA	NA
PC-5p-43117_65	860	NA
PC-3p-65771_20	NA	NA
PC-3p-72654_13	NA	NA
PC-3p-59836_28	NA	NA
PC-5p-798_5051	864	864
PC-5p-35511_94	NA	NA
PC-3p-93829_5	NA	NA
PC-3p-82402_8	NA	NA
PC-5p-56232_33	NA	NA
PC-3p-65638_20	NA	NA
PC-3p-87053_6	NA	NA
PC-3p-34980_97	NA	871
PC-5p-5822_548	872	872
PC-5p-69201_16	NA	NA
PC-3p-49722_47	NA	NA
PC-3p-80725_9	NA	NA
PC-5p-94661_5	NA	NA
PC-3p-67393_18	NA	NA
PC-5p-51294_43	NA	NA
PC-3p-74256_12	NA	NA
PC-5p-49966_46	NA	NA
PC-5p-40919_73	NA	NA
PC-3p-79514_10	NA	NA
PC-5p-93175_5	NA	NA
PC-5p-54378_37	NA	NA
PC-3p-69610_16	NA	NA
PC-3p-68299_17	NA	NA
PC-3p-32774_108	887	887
PC-3p-98406_5	NA	NA
PC-3p-87464_6	NA	NA
PC-3p-53825_38	NA	890
PC-3p-21157_190	NA	891
PC-3p-76300_11	NA	NA
PC-5p-75778_12	NA	NA
PC-5p-34060_101	NA	894
PC-5p-78799_10	NA	NA
PC-3p-94538_5	NA	NA
PC-5p-67583_18	NA	NA
PC-5p-60477_27	NA	NA
PC-5p-83723_7	NA	NA
PC-3p-28335_133	NA	900
PC-3p-1789_1603	NA	NA
PC-3p-42001_69	NA	NA
PC-5p-266_26141	903	903
PC-3p-92005_5	NA	NA
PC-5p-95075_5	NA	NA
PC-3p-40034_76	NA	NA
PC-3p-50630_44	NA	NA
