# Supplementary material for: MicroRNA-mRNA Regulatory Networking Fine-Tunes Polyunsaturated Fatty Acid Synthesis and Metabolism in the Inner Mongolia Cashmere Goat
Source: Front Genet. 2021 Jun 2;12:649015. doi: 10.3389/fgene.2021.649015 (PMC8206643; doi:10.3389/fgene.2021.649015)
Supplement: Supplementary Table 8 — Differently expressed miRNAs. [file Table_8.xlsx]

## Sheet: DEMs
Table s8 Differentially expressed miRNAs of BF vs LD
miR_name	up/down	fold_change(WBM(mean)/WLM(mean))	pvalue(t_test)	WLM(mean)	WBM(mean)		orange is pvalue <=0.01,blue is pvalue<=0.05,green is pvalue <=0.1.
chi-miR-362-5p	down	0.453265	0.00141217	977.626	443.124
pol-let-7a-5p_R+3_1ss17AG	down	-inf	0.0032843	9.93973	0
bta-let-7a-5p_R+2	down	0.794387	0.00434376	327.415	260.094
hsa-miR-615-3p_R-1	up	2.61627	0.00506599	93.2539	243.977
PC-3p-32774_108	up	2.11865	0.00644651	12.3513	26.1681
chi-miR-10b-3p	down	-inf	0.00876761	20.7257	0
chi-miR-365-3p	down	0.427589	0.010012	36815.2	15741.8
hsa-miR-208b-5p_2ss15AC16AG	up	3.82387	0.0110238	14.5195	55.5207
chi-miR-500-3p_R+2	down	0.417496	0.011336	5582.55	2330.69
chi-miR-206_R-1	up	1.66215	0.0113716	85329.9	141831
chi-miR-500-5p	down	0.422477	0.0114468	633.523	267.649
chi-miR-150	up	1.45753	0.0129739	7853.44	11446.6
chi-miR-10b-5p	down	0.223808	0.0169612	10161.6	2274.25
chi-miR-16b-5p	down	0.750956	0.0183686	1656.76	1244.16
hsa-miR-7977_R+2_1ss6AG	up	2.15787	0.0194464	47.7207	102.975
hsa-miR-181a-2-3p_1ss6TC	down	0.687927	0.0218397	169.607	116.677
chi-miR-532-3p_R+1	down	0.629638	0.0220441	2628.67	1655.11
hsa-miR-210-5p_R+1_1ss5CA	down	0.44781	0.0222313	75.8367	33.9604
efu-miR-9341_L-2R+1	up	inf	0.0234308	0	9.80788
chi-let-7c-5p	down	0.723119	0.0278907	6718.97	4858.62
chi-miR-127-3p_R+2	up	1.81515	0.0304701	2451.25	4449.4
chi-miR-211	up	3.51447	0.0324267	10.4446	36.7073
chi-miR-502b-3p_1ss3CG	down	0.213267	0.0341955	110.256	23.514
chi-let-7g-3p_1ss22CT	down	-inf	0.0372458	10.3591	0
hsa-miR-139-3p	up	2.17067	0.0388261	30.1503	65.4465
PC-3p-52406_41	up	8.75468	0.0400567	1.97451	17.2862
chi-miR-191-5p	down	0.701712	0.0412311	7667.19	5380.16
chi-miR-16a-5p	down	0.513495	0.0416486	12217	6273.38
dre-miR-26a-5p_R+1_1ss22TA	down	0.495858	0.0441084	624.441	309.634
chi-miR-424-3p	up	6.39675	0.044511	37.0835	237.214
chi-miR-499-5p	up	3.63426	0.0490403	2048.4	7444.42
chi-miR-190b	up	3.86215	0.0492819	11.9912	46.3117

## Sheet: DEMs KEGG
KEGG analysis of differentially expressed miRNAs
Pathway Id	Pathway description	S gene number	TS gene number	B gene number	TB gene number	Pvalue of Fisher's Exact Test
ko04360	Axon guidance	669	25437	702	29948	8.48875e-19
ko04510	Focal adhesion	1414	25437	1542	29948	2.02183e-16
ko04310	Wnt signaling pathway	649	25437	690	29948	3.78476e-14
ko04010	MAPK signaling pathway	1562	25437	1719	29948	3.88964e-14
ko04931	Insulin resistance	568	25437	605	29948	4.2922e-12
ko04012	ErbB signaling pathway	859	25437	934	29948	3.36972e-11
ko04810	Regulation of actin cytoskeleton	1367	25437	1511	29948	4.68739e-11
ko04120	Ubiquitin mediated proteolysis	795	25437	864	29948	1.4075e-10
ko04070	Phosphatidylinositol signaling system	390	25437	412	29948	3.63247e-10
ko05100	Bacterial invasion of epithelial cells	275	25437	286	29948	6.94379e-10
ko05200	Pathways in cancer	1073	25437	1188	29948	1.54861e-08
ko00562	Inositol phosphate metabolism	247	25437	258	29948	2.25542e-08
ko03040	Spliceosome	577	25437	626	29948	2.3545e-08
ko04910	Insulin signaling pathway	523	25437	566	29948	4.02908e-08
ko04141	Protein processing in endoplasmic reticulum	590	25437	642	29948	5.68018e-08
ko04520	Adherens junction	566	25437	615	29948	5.95557e-08
ko03420	Nucleotide excision repair	364	25437	389	29948	9.88606e-08
ko04921	Oxytocin signaling pathway	452	25437	488	29948	1.45515e-07
ko04320	Dorso-ventral axis formation	325	25437	346	29948	1.4778e-07
ko04068	FoxO signaling pathway	572	25437	625	29948	4.45734e-07
ko04144	Endocytosis	1380	25437	1550	29948	9.30743e-07
ko00230	Purine metabolism	486	25437	531	29948	3.1766e-06
ko00564	Glycerophospholipid metabolism	309	25437	332	29948	3.99607e-06
ko04710	Circadian rhythm	105	25437	107	29948	5.00707e-06
ko04512	ECM-receptor interaction	407	25437	443	29948	6.99334e-06
ko05203	Viral carcinogenesis	579	25437	639	29948	1.19675e-05
ko04962	Vasopressin-regulated water reabsorption	121	25437	125	29948	1.54914e-05
ko04670	Leucyte transendothelial migration	294	25437	317	29948	1.61492e-05
ko04146	Peroxisome	269	25437	289	29948	1.64888e-05
ko04370	VEGF signaling pathway	234	25437	250	29948	1.82895e-05
ko04611	Platelet activation	324	25437	351	29948	1.97351e-05
ko04920	Adipocytokine signaling pathway	254	25437	273	29948	3.10187e-05
ko04530	Tight junction	897	25437	1005	29948	3.13441e-05
ko04072	Phospholipase D signaling pathway	403	25437	441	29948	3.24229e-05
ko04724	Glutamatergic synapse	292	25437	316	29948	3.99036e-05
ko05205	Proteoglycans in cancer	645	25437	717	29948	4.17753e-05
ko04071	Sphingolipid signaling pathway	327	25437	356	29948	5.76639e-05
ko04916	Melanogenesis	332	25437	362	29948	7.18967e-05
ko00310	Lysine degradation	274	25437	297	29948	9.57728e-05
ko04330	Notch signaling pathway	274	25437	297	29948	9.57728e-05
ko05220	Chronic myeloid leukemia	207	25437	222	29948	0.000113514
ko05211	Renal cell carcinoma	162	25437	172	29948	0.000135347
ko00601	Glycosphingolipid biosynthesis - lacto and neolacto series	93	25437	96	29948	0.000147041
ko04390	Hippo signaling pathway	484	25437	536	29948	0.00014755
ko05219	Bladder cancer	103	25437	107	29948	0.000162899
ko05169	Epstein-Barr virus infection	502	25437	557	29948	0.000181846
ko00100	Steroid biosynthesis	77	25437	79	29948	0.00027672
ko05212	Pancreatic cancer	171	25437	183	29948	0.000322882
ko05222	Small cell lung cancer	244	25437	265	29948	0.000324777
ko04211	Longevity regulating pathway - mammal	244	25437	265	29948	0.000324777
ko03013	RNA transport	650	25437	728	29948	0.000338197
ko00514	Other types of O-glycan biosynthesis	104	25437	109	29948	0.000502879
ko05206	MicroRNAs in cancer	546	25437	610	29948	0.000550329
ko04114	Oocyte meiosis	392	25437	434	29948	0.000576863
ko04152	AMPK signaling pathway	332	25437	366	29948	0.000683615
ko05215	Prostate cancer	264	25437	289	29948	0.000769668
ko04110	Cell cycle	526	25437	588	29948	0.000787068
ko04728	Dopaminergic synapse	364	25437	403	29948	0.000893675
ko04925	Aldosterone synthesis and secretion	253	25437	277	29948	0.00100838
ko04666	Fc gamma R-mediated phagocytosis	290	25437	319	29948	0.00101337
ko04933	AGE-RAGE signaling pathway in diabetic complications	345	25437	382	29948	0.00122428
ko04720	Long-term potentiation	212	25437	231	29948	0.00128913
ko00510	N-Glycan biosynthesis	148	25437	159	29948	0.00135089
ko04713	Circadian entrainment	278	25437	306	29948	0.00142146
ko04214	Apoptosis - fly	75	25437	78	29948	0.0015576
ko04978	Mineral absorption	231	25437	253	29948	0.00173422
ko00533	Glycosaminoglycan biosynthesis - keratan sulfate	52	25437	53	29948	0.00180487
ko04062	Chemokine signaling pathway	408	25437	455	29948	0.00188716
ko04142	Lysosome	408	25437	455	29948	0.00188716
ko05412	Arrhythmogenic right ventricular cardiomyopathy	302	25437	334	29948	0.0019998
ko00670	One carbon pool by folate	51	25437	52	29948	0.00208927
ko04922	Glucagon signaling pathway	329	25437	365	29948	0.0021897
ko00330	Arginine and proline metabolism	133	25437	143	29948	0.00258719
ko05223	Non-small cell lung cancer	165	25437	179	29948	0.00259036
ko00532	Glycosaminoglycan biosynthesis - chondroitin sulfate / dermatan sulfate	60	25437	62	29948	0.00285175
ko05213	Endometrial cancer	156	25437	169	29948	0.00286382
ko05032	Morphine addiction	209	25437	229	29948	0.00299165
ko04912	GnRH signaling pathway	317	25437	352	29948	0.00300905
ko04919	Thyroid hormone signaling pathway	322	25437	358	29948	0.0034121
ko04115	p53 signaling pathway	265	25437	293	29948	0.00353614
ko04261	Adrenergic signaling in cardiomyocytes	544	25437	613	29948	0.00357928
ko05230	Central carbon metabolism in cancer	190	25437	208	29948	0.00410368
ko05231	Choline metabolism in cancer	274	25437	304	29948	0.004989
ko05221	Acute myeloid leukemia	186	25437	204	29948	0.00559453
ko04668	TNF signaling pathway	286	25437	318	29948	0.00566782
ko04723	Retrograde endocannabinoid signaling	256	25437	284	29948	0.00644125
ko00270	Cysteine and methionine metabolism	131	25437	142	29948	0.00651785
ko04721	Synaptic vesicle cycle	191	25437	210	29948	0.00668618
ko04150	mTOR signaling pathway	268	25437	298	29948	0.00731855
ko00460	Cyanoamino acid metabolism	42	25437	43	29948	0.00767922
ko04966	Collecting duct acid secretion	62	25437	65	29948	0.00786982
ko03020	RNA polymerase	96	25437	103	29948	0.00861041
ko03015	mRNA surveillance pathway	406	25437	457	29948	0.009216
ko05031	Amphetamine addiction	201	25437	222	29948	0.00923674
ko04540	Gap junction	256	25437	285	29948	0.0100366
ko04918	Thyroid hormone synthesis	192	25437	212	29948	0.0105081
ko05214	Glioma	191	25437	211	29948	0.0112734
ko05130	Pathogenic Escherichia coli infection	39	25437	40	29948	0.0117663
ko00410	beta-Alanine metabolism	76	25437	81	29948	0.0120803
ko00534	Glycosaminoglycan biosynthesis - heparan sulfate / heparin	67	25437	71	29948	0.0126049
ko04380	Osteoclast differentiation	326	25437	366	29948	0.0131649
ko00030	Pentose phosphate pathway	73	25437	78	29948	0.0165497
ko04964	Proximal tubule bicarbonate reclamation	64	25437	68	29948	0.0175568
ko04727	GABAergic synapse	226	25437	252	29948	0.0178098
ko04730	Long-term depression	168	25437	186	29948	0.0207456
ko05210	Colorectal cancer	188	25437	209	29948	0.0221766
ko04350	TGF-beta signaling pathway	342	25437	386	29948	0.0224179
ko00071	Fatty acid degradation	115	25437	126	29948	0.0251368
ko04725	Cholinergic synapse	273	25437	307	29948	0.0263554
ko00563	Glycosylphosphatidylinositol	106	25437	116	29948	0.0286274
ko00770	Pantothenate and CoA biosynthesis	51	25437	54	29948	0.0286659
ko00062	Fatty acid elongation	67	25437	72	29948	0.030472
ko00232	Caffeine metabolism	40	25437	42	29948	0.037289
ko00565	Ether lipid metabolism	179	25437	200	29948	0.0389404
ko05020	Prion diseases	79	25437	86	29948	0.042263
ko05168	Herpes simplex infection	573	25437	656	29948	0.0431767
ko05217	Basal cell carcinoma	150	25437	167	29948	0.043294
ko00120	Primary bile acid biosynthesis	46	25437	49	29948	0.0500148
ko04215	Apoptosis - multiple species	120	25437	133	29948	0.0505191
ko00450	Selenocompound metabolism	61	25437	66	29948	0.0545225
ko04750	Inflammatory mediator regulation of TRP channels	296	25437	336	29948	0.0572088
ko04961	Endocrine and other factor-regulated calcium reabsorption	125	25437	139	29948	0.0576374
ko00512	Mucin type O-glycan biosynthesis	75	25437	82	29948	0.059599
ko05120	Epithelial cell signaling in Helicobacter pylori infection	17	25437	17	29948	0.0622755
ko04151	PI3K-Akt signaling pathway	797	25437	919	29948	0.0661112
ko04662	B cell receptor signaling pathway	209	25437	236	29948	0.066975
ko00240	Pyrimidine metabolism	279	25437	317	29948	0.0690115
ko00600	Sphingolipid metabolism	149	25437	167	29948	0.069957
ko04340	Hedgehog signaling pathway	201	25437	227	29948	0.0722784
ko04130	SNARE interactions in vesicular transport	65	25437	71	29948	0.0747491
ko00920	Sulfur metabolism	42	25437	45	29948	0.0767417
ko01212	Fatty acid metabolism	134	25437	150	29948	0.0771214
ko03022	Basal transcription factors	126	25437	141	29948	0.0835048
ko05160	Hepatitis C	280	25437	319	29948	0.0865848
ko04911	Insulin secretion	280	25437	319	29948	0.0865848
ko04022	cGMP - PKG signaling pathway	429	25437	492	29948	0.0867182
ko04270	Vascular smooth muscle contraction	464	25437	533	29948	0.0919371
ko05161	Hepatitis B	316	25437	361	29948	0.0921068
ko05216	Thyroid cancer	122	25437	137	29948	0.106194
ko04971	Gastric acid secretion	198	25437	225	29948	0.113781
ko05218	Melanoma	183	25437	208	29948	0.126715
ko04122	Sulfur relay system	51	25437	56	29948	0.133252
ko00250	Alanine, aspartate and glutamate metabolism	85	25437	95	29948	0.134847
ko00290	Valine, leucine and isoleucine biosynthesis	12	25437	12	29948	0.140931
ko04711	Circadian rhythm - fly	12	25437	12	29948	0.140931
ko00051	Fructose and mannose metabolism	84	25437	94	29948	0.143911
ko03320	PPAR signaling pathway	236	25437	270	29948	0.145161
ko04664	Fc epsilon RI signaling pathway	179	25437	204	29948	0.151751
ko04145	Phagosome	561	25437	649	29948	0.151959
ko05145	Toxoplasmosis	257	25437	295	29948	0.165962
ko05014	Amyotrophic lateral sclerosis	126	25437	143	29948	0.172422
ko04726	Serotonergic synapse	280	25437	322	29948	0.174007
ko00052	Galactose metabolism	80	25437	90	29948	0.185017
ko04914	Progesterone-mediated oocyte maturation	289	25437	333	29948	0.19275
ko00254	Aflatoxin biosynthesis	10	25437	10	29948	0.195373
ko05131	Shigellosis	10	25437	10	29948	0.195373
ko04013	MAPK signaling pathway - fly	10	25437	10	29948	0.195373
ko04550	Signaling pathways regulating pluripotency of stem cells	509	25437	590	29948	0.196713
ko00760	Nicotinate and nicotinamide metabolism	117	25437	133	29948	0.197275
ko03060	Protein export	32	25437	35	29948	0.205795
ko04514	Cell adhesion molecules	651	25437	757	29948	0.220661
ko00471	D-Glutamine and D-glutamate metabolism	9	25437	9	29948	0.230033
ko00730	Thiamine metabolism	9	25437	9	29948	0.230033
ko05030	Cocaine addiction	120	25437	137	29948	0.230087
ko05132	Salmonella infection	271	25437	313	29948	0.232748
ko03450	Non-homologous end-joining	37	25437	41	29948	0.239754
ko00430	Taurine and hypotaurine metabolism	23	25437	25	29948	0.250907
ko01230	Biosynthesis of amino acids	172	25437	198	29948	0.257978
ko00740	Riboflavin metabolism	8	25437	8	29948	0.27084
ko00524	Butirosin and neomycin biosynthesis	8	25437	8	29948	0.27084
ko00280	Valine, leucine and isoleucine degradation	104	25437	119	29948	0.272945
ko00910	Nitrogen metabolism	54	25437	61	29948	0.281906
ko04915	Estrogen signaling pathway	223	25437	258	29948	0.282859
ko00020	Citrate cycle	66	25437	75	29948	0.289474
ko04924	Renin secretion	168	25437	194	29948	0.297522
ko00750	Vitamin B6 metabolism	14	25437	15	29948	0.316131
ko00900	Terpenoid backbone biosynthesis	52	25437	59	29948	0.318399
ko00260	Glycine, serine and threonine metabolism	82	25437	94	29948	0.325476
ko04960	Aldosterone-regulated sodium reabsorption	123	25437	142	29948	0.336542
ko01040	Biosynthesis of unsaturated fatty acids	63	25437	72	29948	0.340276
ko04977	Vitamin digestion and absorption	69	25437	79	29948	0.340819
ko05033	Nicotine addiction	92	25437	106	29948	0.355069
ko00340	Histidine metabolism	50	25437	57	29948	0.357691
ko03440	Homologous recombination	84	25437	97	29948	0.387674
ko05016	Huntington's disease	382	25437	447	29948	0.409195
ko00511	Other glycan degradation	59	25437	68	29948	0.415262
ko01200	Carbon metabolism	249	25437	291	29948	0.420197
ko00603	Glycosphingolipid biosynthesis - globo series	47	25437	54	29948	0.421448
ko00380	Tryptophan metabolism	105	25437	122	29948	0.423114
ko05146	Amoebiasis	283	25437	331	29948	0.423547
ko03018	RNA degradation	334	25437	391	29948	0.427412
ko00500	Starch and sucrose metabolism	104	25437	121	29948	0.43803
ko05110	Vibrio cholerae infection	5	25437	5	29948	0.442043
ko00640	Propanoate metabolism	69	25437	80	29948	0.445826
ko03030	DNA replication	92	25437	107	29948	0.445866
ko04917	Prolactin signaling pathway	183	25437	214	29948	0.452618
ko04213	Longevity regulating pathway - multiple species	153	25437	179	29948	0.470985
ko05034	Alcoholism	350	25437	411	29948	0.483681
ko04745	Phototransduction - fly	21	25437	24	29948	0.501349
ko00261	Monobactam biosynthesis	4	25437	4	29948	0.520447
ko01051	Biosynthesis of ansamycins	4	25437	4	29948	0.520447
ko00561	Glycerolipid metabolism	177	25437	208	29948	0.522066
ko04621	NOD-like receptor signaling pathway	233	25437	274	29948	0.523162
ko00360	Phenylalanine metabolism	48	25437	56	29948	0.527189
ko03410	Base excision repair	92	25437	108	29948	0.537351
ko04913	Ovarian Steroidogenesis	131	25437	154	29948	0.53764
ko05166	HTLV-I infection	668	25437	787	29948	0.542834
ko03460	Fanconi anemia pathway	152	25437	179	29948	0.554286
ko00604	Glycosphingolipid biosynthesis - ganglio series	52	25437	61	29948	0.560791
ko05340	Primary immunodeficiency	79	25437	93	29948	0.569734
ko01210	2-Oxocarboxylic acid metabolism	35	25437	41	29948	0.576048
ko00630	Glyoxylate and dicarboxylate metabolism	67	25437	79	29948	0.588721
ko00350	Tyrosine metabolism	83	25437	98	29948	0.594879
ko05133	Pertussis	164	25437	194	29948	0.60984
ko01055	Biosynthesis of vancomycin group antibiotics	3	25437	3	29948	0.612754
ko00523	Polyketide sugar unit biosynthesis	3	25437	3	29948	0.612754
ko00300	Lysine biosynthesis	3	25437	3	29948	0.612754
ko00590	Arachidonic acid metabolism	213	25437	252	29948	0.614599
ko04391	Hippo signaling pathway -fly	202	25437	239	29948	0.614666
ko03430	Mismatch repair	71	25437	84	29948	0.614728
ko04923	Regulation of lipolysis in adipocyte	124	25437	147	29948	0.632207
ko00531	Glycosaminoglycan degradation	64	25437	76	29948	0.644529
ko04210	Apoptosis	341	25437	404	29948	0.649585
ko00650	Butanoate metabolism	58	25437	69	29948	0.657715
ko00040	Pentose and glucuronate interconversions	63	25437	75	29948	0.662871
ko00983	Drug metabolism - other enzymes	127	25437	151	29948	0.663569
ko03008	Ribosome biogenesis in eukaryotes	170	25437	202	29948	0.665641
ko00220	Arginine biosynthesis	36	25437	43	29948	0.683036
ko00053	Ascorbate and aldarate metabolism	56	25437	67	29948	0.695523
ko05152	Tuberculosis	488	25437	579	29948	0.69591
ko04930	Type II diabetes mellitus	145	25437	173	29948	0.704769
ko04722	Neurotrophin signaling pathway	541	25437	642	29948	0.706737
ko05134	Legionellosis	170	25437	203	29948	0.722552
ko04260	Cardiac muscle contraction	218	25437	260	29948	0.723804
ko00010	Glycolysis / Gluconeogenesis	136	25437	163	29948	0.745978
ko04623	Cytosolic DNA-sensing pathway	146	25437	175	29948	0.751475
ko00061	Fatty acid biosynthesis	37	25437	45	29948	0.770958
ko04640	Hematopoietic cell lineage	260	25437	311	29948	0.773375
ko04620	Toll-like receptor signaling pathway	291	25437	348	29948	0.780289
ko04932	Non-alcoholic fatty liver disease	259	25437	310	29948	0.780707
ko00860	Porphyrin and chlorophyll metabolism	71	25437	86	29948	0.783283
ko05164	Influenza A	443	25437	529	29948	0.799659
ko04066	HIF-1 signaling pathway	251	25437	301	29948	0.800002
ko04024	cAMP signaling pathway	523	25437	624	29948	0.803121
ko00591	Linoleic acid metabolism	89	25437	108	29948	0.810385
ko00072	Synthesis and degradation of ketone bodies	25	25437	31	29948	0.824325
ko00830	Retinol metabolism	133	25437	161	29948	0.827018
ko00981	Insect hormone biosynthesis	1	25437	1	29948	0.849372
ko00660	C5-Branched dibasic acid metabolism	1	25437	1	29948	0.849372
ko00472	D-Arginine and D-ornithine metabolism	1	25437	1	29948	0.849372
ko00311	Penicillin and cephalosporin biosynthesis	1	25437	1	29948	0.849372
ko04973	Carbohydrate digestion and absorption	90	25437	110	29948	0.85277
ko00620	Pyruvate metabolism	116	25437	142	29948	0.883423
ko05010	Alzheimer's disease	351	25437	423	29948	0.884256
ko04974	Protein digestion and absorption	335	25437	404	29948	0.885771
ko00073	Cutin, suberine and wax biosynthesis	3	25437	4	29948	0.889676
ko00592	alpha-Linolenic acid metabolism	69	25437	86	29948	0.911158
ko00480	Glutathione metabolism	102	25437	126	29948	0.912538
ko00140	Steroid hormone biosynthesis	185	25437	226	29948	0.915407
ko04140	Regulation of autophagy	96	25437	119	29948	0.920138
ko00790	Folate biosynthesis	32	25437	41	29948	0.920926
ko05140	Leishmaniasis	124	25437	153	29948	0.92469
ko00780	Biotin metabolism	5	25437	7	29948	0.925481
ko00130	Ubiquinone and other terpenoid-quinone biosynthesis	17	25437	23	29948	0.952843
ko05202	Transcriptional misregulation in cancers	768	25437	925	29948	0.953399
ko04972	Pancreatic secretion	255	25437	313	29948	0.961428
ko00980	Metabolism of xenobiotics by cytochrome P450	115	25437	144	29948	0.961753
ko04014	Ras signaling pathway	657	25437	795	29948	0.968439
ko04742	Taste transduction	217	25437	268	29948	0.968859
ko04614	Renin-angiotensin system	61	25437	79	29948	0.976386
ko04950	Maturity onset diabetes of the young	109	25437	138	29948	0.977418
ko04975	Fat digestion and absorption	82	25437	105	29948	0.977975
ko04212	Longevity regulating pathway - worm	7	25437	11	29948	0.983852
ko00400	Phenylalanine, tyrosine and tryptophan biosynthesis	7	25437	11	29948	0.983852
ko05012	Parkinson's disease	196	25437	245	29948	0.985628
ko04610	Complement and coagulation cascades	244	25437	304	29948	0.989196
ko00982	Drug metabolism - cytochrome P450	105	25437	135	29948	0.990334
ko00785	Lipoic acid metabolism	3	25437	6	29948	0.994028
ko04630	Jak-STAT signaling pathway	380	25437	471	29948	0.995203
ko00520	Amino sugar and nucleotide sugar metabolism	107	25437	139	29948	0.995413
ko05204	Chemical carcinogenesis	144	25437	185	29948	0.996296
ko04970	Salivary secretion	238	25437	300	29948	0.996537
ko04650	Natural killer cell mediated cytotoxicity	297	25437	372	29948	0.996917
ko03050	Proteasome	56	25437	78	29948	0.99913
ko04015	Rap1 signaling pathway	637	25437	789	29948	0.999501
ko00190	Oxidative phosphorylation	172	25437	225	29948	0.999726
ko00970	Aminoacyl-tRNA biosynthesis	84	25437	116	29948	0.999839
ko05143	African trypanosomiasis	90	25437	124	29948	0.999877
ko04080	Neuroactive ligand-receptor interaction	603	25437	753	29948	0.999888
ko04744	Phototransduction	55	25437	80	29948	0.999928
ko04622	RIG-I-like receptor signaling pathway	183	25437	243	29948	0.999971
ko04976	Bile secretion	233	25437	306	29948	0.999982
ko04660	T cell receptor signaling pathway	270	25437	352	29948	0.999984
ko05410	Hypertrophic cardiomyopathy	313	25437	405	29948	0.999985
ko04020	Calcium signaling pathway	606	25437	764	29948	0.99999
ko02010	ABC transporters	159	25437	219	29948	0.999999
ko04060	Cytokine-cytokine receptor interaction	510	25437	655	29948	1
ko05414	Dilated cardiomyopathy	317	25437	418	29948	1
ko04064	NF-kappa B signaling pathway	249	25437	350	29948	1
ko05416	Viral myocarditis	218	25437	313	29948	1
ko05142	Chagas disease	237	25437	338	29948	1
ko04612	Antigen processing and presentation	133	25437	229	29948	1
ko05162	Measles	264	25437	384	29948	1
ko05323	Rheumatoid arthritis	156	25437	250	29948	1
ko05144	Malaria	117	25437	210	29948	1
ko05322	Systemic lupus erythematosus	238	25437	367	29948	1
ko05330	Allograft rejection	75	25437	161	29948	1
ko05332	Graft-versus-host disease	87	25437	165	29948	1
ko04940	Type I diabetes mellitus	105	25437	189	29948	1
ko04740	Olfactory transduction	238	25437	1271	29948	1
ko05150	Staphylococcus aureus infection	141	25437	244	29948	1
ko03010	Ribosome	239	25437	399	29948	1
ko05320	Autoimmune thyroid disease	87	25437	182	29948	1
ko05310	Asthma	40	25437	121	29948	1
ko04672	Intestinal immune network for IgA production	114	25437	208	29948	1
ko05321	Inflammatiory bowel disease	162	25437	251	29948	1
