# Supplementary material for: MicroRNA-mRNA Regulatory Networking Fine-Tunes Polyunsaturated Fatty Acid Synthesis and Metabolism in the Inner Mongolia Cashmere Goat
Source: Front Genet. 2021 Jun 2;12:649015. doi: 10.3389/fgene.2021.649015 (PMC8206643; doi:10.3389/fgene.2021.649015)
Supplement: Supplementary Table 9 — The primer information of mRNA. [file Table_9.xlsx]

## Sheet: Sheet1
Table s9 The primer information of mRNA
gene name	sequence		length（bp）	TM（℃）
β-actin	F：	GGCAGGTCATCACCATCGG	158	60
	R：	CGTGTTGGCGTAGAGGTCTTT
CD36	F：	GATGAGAAGGCGGAAATGTTCAGAAAG	92	60
	R：	ACCACACCAACACTGAGCAAGAC
ACSL1	F：	ATGGACTCCTACGGCAGTGATCTC	107	60
	R：	GGCTTCTGTCTGTTGGCTCTTCC
ACADS	F：	ACCGTCTACCAGTCTGTTGAATTGC	117	62
	R：	GCGATGCTCCTTGTCCACCTG
ACADVL	F：	AGGAACTGAGTCGGAGTGGTGAG	150	62
	R：	CGTAGAGGTCAATGGCACTGTCTG
DGAT2	F：	TCCGAAACTGGGATGTGTGG	50	60
	R：	CTGAATGGGAAAGTAGTCTCGAAAG
TECRL	F：	TTCTCCTGGTAGTTCGCAGAATGTTC	101	62
	R：	CTTCAGTATGGACCGTGTAGCTCTTG
